# Supplementary material for: Decarboxylative 1,4-carbocyanation of 1,3-enynes to access tetra-substituted allenes via copper/photoredox dual catalysis
Source: Chem Sci. 2021 Jul 21;12(34):11316–21. doi: 10.1039/d1sc02896k (PMC8447876; doi:10.1039/d1sc02896k)
Supplement: SC-012-D1SC02896K-s002 [file SC-012-D1SC02896K-s002.cif]

# Electronic Supplementary Material (ESI) for Chemical Science.
# This journal is © The Royal Society of Chemistry 2021

####################################################################### 
# 
# This file contains crystal structure data downloaded from the 
# Cambridge Structural Database (CSD) hosted by the Cambridge 
# Crystallographic Data Centre (CCDC).
# 
# Full information about CCDC data access policies and citation 
# guidelines are available at http://www.ccdc.cam.ac.uk/access/V1 
# 
# Audit and citation data items may have been added by the CCDC. 
# Please retain this information to preserve the provenance of 
# this file and to allow appropriate attribution of the data. 
# 
#######################################################################

data_K368
_database_code_depnum_ccdc_archive 'CCDC 2034197'
loop_
_audit_author_name
_audit_author_address
'YA CHEN'
;National University of Singapore
Singapore
;
_audit_update_record             
;
2020-09-28 deposited with the CCDC.	2021-07-21 downloaded from the CCDC.
;

_audit_creation_method           SHELXL-2016/6
_shelx_SHELXL_version_number     2016/6
_chemical_name_systematic        ?
_chemical_name_common            ?
_chemical_melting_point          ?
_chemical_formula_moiety         ?
_chemical_formula_sum            'C21 H27 N'
_chemical_formula_weight         293.43

loop_
_atom_type_symbol
_atom_type_description
_atom_type_scat_dispersion_real
_atom_type_scat_dispersion_imag
_atom_type_scat_source
C C 0.0181 0.0091 'International Tables Vol C Tables 4.2.6.8 and 6.1.1.4'
H H 0.0000 0.0000 'International Tables Vol C Tables 4.2.6.8 and 6.1.1.4'
N N 0.0311 0.0180 'International Tables Vol C Tables 4.2.6.8 and 6.1.1.4'

_space_group_crystal_system      monoclinic
_space_group_IT_number           14
_space_group_name_H-M_alt        'P 21/n'
_space_group_name_Hall           '-P 2yn'

_shelx_space_group_comment       
; 
The symmetry employed for this shelxl refinement is uniquely defined 
by the following loop, which should always be used as a source of 
symmetry information in preference to the above space-group names. 
They are only intended as comments. 
;

loop_
_space_group_symop_operation_xyz
'x, y, z'
'-x+1/2, y+1/2, -z+1/2'
'-x, -y, -z'
'x-1/2, -y-1/2, z-1/2'

_cell_length_a                   5.9597(2)
_cell_length_b                   18.2988(6)
_cell_length_c                   16.5207(5)
_cell_angle_alpha                90
_cell_angle_beta                 96.303(2)
_cell_angle_gamma                90
_cell_volume                     1790.78(10)
_cell_formula_units_Z            4
_cell_measurement_temperature    100(2)
_cell_measurement_reflns_used    9913
_cell_measurement_theta_min      3.62
_cell_measurement_theta_max      70.07

_exptl_crystal_description       Needle
_exptl_crystal_colour            Colourless
_exptl_crystal_density_meas      'Not Measured'
_exptl_crystal_density_method    'Not Measured'
_exptl_crystal_density_diffrn    1.088
_exptl_crystal_F_000             640
_exptl_transmission_factor_min   ?
_exptl_transmission_factor_max   ?
_exptl_crystal_size_max          0.450
_exptl_crystal_size_mid          0.148
_exptl_crystal_size_min          0.056
_exptl_absorpt_coefficient_mu    0.464
_shelx_estimated_absorpt_T_min   ?
_shelx_estimated_absorpt_T_max   ?
_exptl_absorpt_correction_type   Multi-scan
_exptl_absorpt_correction_T_min  0.6937
_exptl_absorpt_correction_T_max  0.7533
_exptl_absorpt_process_details   'Sadabs, (Sheldrick 2012)'
_exptl_absorpt_special_details   ?
_diffrn_ambient_temperature      100(2)
_diffrn_radiation_wavelength     1.54178
_diffrn_radiation_type           CuK\a
_diffrn_source                   ?
_diffrn_measurement_device_type  'Bruker D8 Venture'
_diffrn_measurement_method       '\f and \w scans'
_diffrn_detector_area_resol_mean ?
_diffrn_reflns_number            14003
_diffrn_reflns_av_unetI/netI     0.0235
_diffrn_reflns_av_R_equivalents  0.0284
_diffrn_reflns_limit_h_min       -7
_diffrn_reflns_limit_h_max       7
_diffrn_reflns_limit_k_min       -17
_diffrn_reflns_limit_k_max       22
_diffrn_reflns_limit_l_min       -20
_diffrn_reflns_limit_l_max       20
_diffrn_reflns_theta_min         3.616
_diffrn_reflns_theta_max         70.159
_diffrn_reflns_theta_full        67.679
_diffrn_measured_fraction_theta_max 0.994
_diffrn_measured_fraction_theta_full 0.997
_diffrn_reflns_Laue_measured_fraction_max 0.994
_diffrn_reflns_Laue_measured_fraction_full 0.997
_diffrn_reflns_point_group_measured_fraction_max 0.994
_diffrn_reflns_point_group_measured_fraction_full 0.997
_reflns_number_total             3392
_reflns_number_gt                3130
_reflns_threshold_expression     'I > 2\s(I)'
_reflns_Friedel_coverage         0.000
_reflns_Friedel_fraction_max     .
_reflns_Friedel_fraction_full    .

_reflns_special_details          
; 
 Reflections were merged by SHELXL according to the crystal 
 class for the calculation of statistics and refinement. 
  
 _reflns_Friedel_fraction is defined as the number of unique 
 Friedel pairs measured divided by the number that would be 
 possible theoretically, ignoring centric projections and 
 systematic absences. 
;

_computing_bruker_data_scaling   'SADABS V2012/1 (Bruker AXS Inc.)'
_computing_cell_refinement       'APEX3 v2016.1-0 (Bruker AXS)'
_computing_data_collection       'APEX3 (Bruker AXS)'
_computing_data_reduction        'SAINT V8.32B (Bruker AXS Inc., 2014)'
_computing_molecular_graphics    'Bruker SHELXTL'
_computing_publication_material  'Bruker SHELXTL'
_computing_structure_refinement  'SHELXL--2014 (Sheldrick 2014)'
_computing_structure_solution    'SHELXT--(Sheldrick 2015)'
_refine_special_details          ?
_refine_ls_structure_factor_coef Fsqd
_refine_ls_matrix_type           full
_refine_ls_weighting_scheme      calc
_refine_ls_weighting_details     
'w=1/[\s^2^(Fo^2^)+(0.0496P)^2^+0.6958P] where P=(Fo^2^+2Fc^2^)/3'
_atom_sites_solution_primary     Dual-space
_atom_sites_solution_secondary   ?
_atom_sites_solution_hydrogens   geom
_refine_ls_hydrogen_treatment    constr
_refine_ls_extinction_method     none
_refine_ls_extinction_coef       .
_refine_ls_number_reflns         3392
_refine_ls_number_parameters     203
_refine_ls_number_restraints     0
_refine_ls_R_factor_all          0.0458
_refine_ls_R_factor_gt           0.0427
_refine_ls_wR_factor_ref         0.1112
_refine_ls_wR_factor_gt          0.1088
_refine_ls_goodness_of_fit_ref   1.048
_refine_ls_restrained_S_all      1.048
_refine_ls_shift/su_max          0.001
_refine_ls_shift/su_mean         0.000

loop_
_atom_site_label
_atom_site_type_symbol
_atom_site_fract_x
_atom_site_fract_y
_atom_site_fract_z
_atom_site_U_iso_or_equiv
_atom_site_adp_type
_atom_site_occupancy
_atom_site_site_symmetry_order
_atom_site_calc_flag
_atom_site_refinement_flags_posn
_atom_site_refinement_flags_adp
_atom_site_refinement_flags_occupancy
_atom_site_disorder_assembly
_atom_site_disorder_group
N1 N 0.7291(2) 0.23022(7) 0.37584(8) 0.0383(3) Uani 1 1 d . . . . .
C1 C 0.1573(2) 0.21147(6) 0.58489(7) 0.0228(3) Uani 1 1 d . . . . .
H1 H 0.078767 0.244346 0.542472 0.027 Uiso 1 1 calc R U . . .
C2 C -0.0204(2) 0.16909(7) 0.62703(8) 0.0284(3) Uani 1 1 d . . . . .
H2A H 0.043203 0.153264 0.682118 0.034 Uiso 1 1 calc R U . . .
H2B H -0.154171 0.200140 0.632153 0.034 Uiso 1 1 calc R U . . .
C3 C -0.0858(2) 0.10250(8) 0.57292(9) 0.0359(3) Uani 1 1 d . . . . .
H3A H -0.079941 0.057296 0.606007 0.043 Uiso 1 1 calc R U . . .
H3B H -0.240458 0.108251 0.545028 0.043 Uiso 1 1 calc R U . . .
C4 C 0.0863(2) 0.09898(7) 0.51069(9) 0.0324(3) Uani 1 1 d . . . . .
H4A H 0.143250 0.048496 0.506033 0.039 Uiso 1 1 calc R U . . .
H4B H 0.017098 0.115179 0.456441 0.039 Uiso 1 1 calc R U . . .
C5 C 0.2773(2) 0.15026(7) 0.54287(8) 0.0278(3) Uani 1 1 d . . . . .
H5A H 0.356017 0.169886 0.497792 0.033 Uiso 1 1 calc R U . . .
H5B H 0.388303 0.124812 0.582089 0.033 Uiso 1 1 calc R U . . .
C6 C 0.3102(2) 0.25710(6) 0.64491(7) 0.0224(3) Uani 1 1 d . . . . .
H6A H 0.214023 0.287769 0.676427 0.027 Uiso 1 1 calc R U . . .
H6B H 0.396415 0.223589 0.683792 0.027 Uiso 1 1 calc R U . . .
C7 C 0.4768(2) 0.30663(6) 0.60804(7) 0.0210(3) Uani 1 1 d . . . . .
C8 C 0.6437(2) 0.34873(6) 0.66366(7) 0.0210(3) Uani 1 1 d . . . . .
C9 C 0.8306(2) 0.38143(7) 0.63481(7) 0.0247(3) Uani 1 1 d . . . . .
H9 H 0.851127 0.377038 0.578800 0.030 Uiso 1 1 calc R U . . .
C10 C 0.9871(2) 0.42020(7) 0.68612(8) 0.0271(3) Uani 1 1 d . . . . .
H10 H 1.113371 0.441616 0.664802 0.033 Uiso 1 1 calc R U . . .
C11 C 0.9622(2) 0.42830(7) 0.76839(8) 0.0279(3) Uani 1 1 d . . . . .
C12 C 0.7756(2) 0.39592(8) 0.79705(8) 0.0323(3) Uani 1 1 d . . . . .
H12 H 0.754950 0.400869 0.852986 0.039 Uiso 1 1 calc R U . . .
C13 C 0.6184(2) 0.35653(7) 0.74638(8) 0.0278(3) Uani 1 1 d . . . . .
H13 H 0.493066 0.334770 0.767984 0.033 Uiso 1 1 calc R U . . .
C14 C 1.1335(3) 0.46962(8) 0.82461(9) 0.0390(3) Uani 1 1 d . . . . .
H14A H 1.200082 0.508500 0.794175 0.058 Uiso 1 1 calc R U . . .
H14B H 1.252436 0.436075 0.847198 0.058 Uiso 1 1 calc R U . . .
H14C H 1.059391 0.491162 0.869038 0.058 Uiso 1 1 calc R U . . .
C15 C 0.4778(2) 0.31213(6) 0.52883(7) 0.0244(3) Uani 1 1 d . . . . .
C16 C 0.4806(2) 0.31943(6) 0.44973(7) 0.0233(3) Uani 1 1 d . . . . .
C17 C 0.6198(2) 0.26979(7) 0.40891(8) 0.0270(3) Uani 1 1 d . . . . .
C18 C 0.3497(2) 0.37762(7) 0.39670(7) 0.0260(3) Uani 1 1 d . . . . .
C19 C 0.2040(2) 0.33998(8) 0.32662(8) 0.0338(3) Uani 1 1 d . . . . .
H19A H 0.126526 0.377047 0.290974 0.051 Uiso 1 1 calc R U . . .
H19B H 0.092029 0.308684 0.348742 0.051 Uiso 1 1 calc R U . . .
H19C H 0.300302 0.310125 0.295314 0.051 Uiso 1 1 calc R U . . .
C20 C 0.5202(2) 0.42889(7) 0.36234(8) 0.0322(3) Uani 1 1 d . . . . .
H20A H 0.617368 0.400535 0.329866 0.048 Uiso 1 1 calc R U . . .
H20B H 0.613131 0.452779 0.407368 0.048 Uiso 1 1 calc R U . . .
H20C H 0.438983 0.466054 0.327889 0.048 Uiso 1 1 calc R U . . .
C21 C 0.1993(3) 0.42060(8) 0.44947(9) 0.0353(3) Uani 1 1 d . . . . .
H21A H 0.118900 0.458983 0.416619 0.053 Uiso 1 1 calc R U . . .
H21B H 0.293170 0.442866 0.495356 0.053 Uiso 1 1 calc R U . . .
H21C H 0.089808 0.387414 0.470154 0.053 Uiso 1 1 calc R U . . .

loop_
_atom_site_aniso_label
_atom_site_aniso_U_11
_atom_site_aniso_U_22
_atom_site_aniso_U_33
_atom_site_aniso_U_23
_atom_site_aniso_U_13
_atom_site_aniso_U_12
N1 0.0377(7) 0.0386(7) 0.0409(7) -0.0059(5) 0.0144(5) -0.0016(5)
C1 0.0244(6) 0.0215(6) 0.0233(6) 0.0029(5) 0.0054(5) 0.0011(5)
C2 0.0277(6) 0.0277(6) 0.0317(7) 0.0013(5) 0.0108(5) -0.0004(5)
C3 0.0294(7) 0.0352(7) 0.0448(8) -0.0046(6) 0.0114(6) -0.0068(6)
C4 0.0335(7) 0.0267(6) 0.0382(8) -0.0063(5) 0.0094(6) -0.0045(5)
C5 0.0280(6) 0.0239(6) 0.0333(7) -0.0026(5) 0.0121(5) -0.0019(5)
C6 0.0263(6) 0.0220(6) 0.0197(6) 0.0026(4) 0.0055(5) 0.0014(5)
C7 0.0252(6) 0.0183(5) 0.0198(6) 0.0027(4) 0.0036(5) 0.0035(4)
C8 0.0260(6) 0.0175(5) 0.0194(6) 0.0022(4) 0.0022(5) 0.0044(4)
C9 0.0283(6) 0.0252(6) 0.0211(6) 0.0018(5) 0.0044(5) 0.0015(5)
C10 0.0268(6) 0.0241(6) 0.0304(7) 0.0031(5) 0.0023(5) 0.0009(5)
C11 0.0309(7) 0.0225(6) 0.0290(7) -0.0004(5) -0.0033(5) 0.0039(5)
C12 0.0411(8) 0.0360(7) 0.0196(6) -0.0025(5) 0.0027(5) -0.0009(6)
C13 0.0323(7) 0.0296(6) 0.0220(6) 0.0011(5) 0.0055(5) -0.0018(5)
C14 0.0409(8) 0.0368(8) 0.0367(8) -0.0060(6) -0.0073(6) -0.0028(6)
C15 0.0255(6) 0.0219(6) 0.0257(6) 0.0007(5) 0.0028(5) -0.0041(5)
C16 0.0251(6) 0.0239(6) 0.0215(6) -0.0006(5) 0.0045(5) -0.0051(5)
C17 0.0274(6) 0.0303(6) 0.0240(6) -0.0016(5) 0.0067(5) -0.0063(5)
C18 0.0287(6) 0.0294(6) 0.0203(6) 0.0042(5) 0.0037(5) -0.0052(5)
C19 0.0318(7) 0.0438(8) 0.0248(6) 0.0030(6) -0.0009(5) -0.0101(6)
C20 0.0347(7) 0.0323(7) 0.0295(7) 0.0072(5) 0.0028(5) -0.0092(6)
C21 0.0416(8) 0.0327(7) 0.0325(7) 0.0081(6) 0.0082(6) 0.0078(6)

_geom_special_details            
; 
 All esds (except the esd in the dihedral angle between two l.s. planes) 
 are estimated using the full covariance matrix.  The cell esds are taken 
 into account individually in the estimation of esds in distances, angles 
 and torsion angles; correlations between esds in cell parameters are only 
 used when they are defined by crystal symmetry.  An approximate (isotropic) 
 treatment of cell esds is used for estimating esds involving l.s. planes. 
;

loop_
_geom_bond_atom_site_label_1
_geom_bond_atom_site_label_2
_geom_bond_distance
_geom_bond_site_symmetry_2
_geom_bond_publ_flag
N1 C17 1.1511(17) . ?
C1 C6 1.5207(17) . ?
C1 C5 1.5353(16) . ?
C1 C2 1.5395(16) . ?
C1 H1 1.0000 . ?
C2 C3 1.5360(19) . ?
C2 H2A 0.9900 . ?
C2 H2B 0.9900 . ?
C3 C4 1.5310(19) . ?
C3 H3A 0.9900 . ?
C3 H3B 0.9900 . ?
C4 C5 1.5252(18) . ?
C4 H4A 0.9900 . ?
C4 H4B 0.9900 . ?
C5 H5A 0.9900 . ?
C5 H5B 0.9900 . ?
C6 C7 1.5202(16) . ?
C6 H6A 0.9900 . ?
C6 H6B 0.9900 . ?
C7 C15 1.3132(17) . ?
C7 C8 1.4921(16) . ?
C8 C9 1.3939(17) . ?
C8 C13 1.3986(17) . ?
C9 C10 1.3848(18) . ?
C9 H9 0.9500 . ?
C10 C11 1.3911(19) . ?
C10 H10 0.9500 . ?
C11 C12 1.388(2) . ?
C11 C14 1.5059(18) . ?
C12 C13 1.3876(19) . ?
C12 H12 0.9500 . ?
C13 H13 0.9500 . ?
C14 H14A 0.9800 . ?
C14 H14B 0.9800 . ?
C14 H14C 0.9800 . ?
C15 C16 1.3154(17) . ?
C16 C17 1.4461(17) . ?
C16 C18 1.5362(17) . ?
C18 C19 1.5323(18) . ?
C18 C21 1.5340(18) . ?
C18 C20 1.5371(17) . ?
C19 H19A 0.9800 . ?
C19 H19B 0.9800 . ?
C19 H19C 0.9800 . ?
C20 H20A 0.9800 . ?
C20 H20B 0.9800 . ?
C20 H20C 0.9800 . ?
C21 H21A 0.9800 . ?
C21 H21B 0.9800 . ?
C21 H21C 0.9800 . ?

loop_
_geom_angle_atom_site_label_1
_geom_angle_atom_site_label_2
_geom_angle_atom_site_label_3
_geom_angle
_geom_angle_site_symmetry_1
_geom_angle_site_symmetry_3
_geom_angle_publ_flag
C6 C1 C5 114.83(10) . . ?
C6 C1 C2 111.99(10) . . ?
C5 C1 C2 102.41(9) . . ?
C6 C1 H1 109.1 . . ?
C5 C1 H1 109.1 . . ?
C2 C1 H1 109.1 . . ?
C3 C2 C1 106.22(10) . . ?
C3 C2 H2A 110.5 . . ?
C1 C2 H2A 110.5 . . ?
C3 C2 H2B 110.5 . . ?
C1 C2 H2B 110.5 . . ?
H2A C2 H2B 108.7 . . ?
C4 C3 C2 106.17(11) . . ?
C4 C3 H3A 110.5 . . ?
C2 C3 H3A 110.5 . . ?
C4 C3 H3B 110.5 . . ?
C2 C3 H3B 110.5 . . ?
H3A C3 H3B 108.7 . . ?
C5 C4 C3 105.63(11) . . ?
C5 C4 H4A 110.6 . . ?
C3 C4 H4A 110.6 . . ?
C5 C4 H4B 110.6 . . ?
C3 C4 H4B 110.6 . . ?
H4A C4 H4B 108.7 . . ?
C4 C5 C1 103.86(10) . . ?
C4 C5 H5A 111.0 . . ?
C1 C5 H5A 111.0 . . ?
C4 C5 H5B 111.0 . . ?
C1 C5 H5B 111.0 . . ?
H5A C5 H5B 109.0 . . ?
C7 C6 C1 115.91(10) . . ?
C7 C6 H6A 108.3 . . ?
C1 C6 H6A 108.3 . . ?
C7 C6 H6B 108.3 . . ?
C1 C6 H6B 108.3 . . ?
H6A C6 H6B 107.4 . . ?
C15 C7 C8 119.89(11) . . ?
C15 C7 C6 121.32(11) . . ?
C8 C7 C6 118.79(10) . . ?
C9 C8 C13 117.79(11) . . ?
C9 C8 C7 120.99(10) . . ?
C13 C8 C7 121.22(11) . . ?
C10 C9 C8 121.35(11) . . ?
C10 C9 H9 119.3 . . ?
C8 C9 H9 119.3 . . ?
C9 C10 C11 121.07(12) . . ?
C9 C10 H10 119.5 . . ?
C11 C10 H10 119.5 . . ?
C12 C11 C10 117.56(12) . . ?
C12 C11 C14 121.20(12) . . ?
C10 C11 C14 121.23(12) . . ?
C13 C12 C11 121.94(12) . . ?
C13 C12 H12 119.0 . . ?
C11 C12 H12 119.0 . . ?
C12 C13 C8 120.29(12) . . ?
C12 C13 H13 119.9 . . ?
C8 C13 H13 119.9 . . ?
C11 C14 H14A 109.5 . . ?
C11 C14 H14B 109.5 . . ?
H14A C14 H14B 109.5 . . ?
C11 C14 H14C 109.5 . . ?
H14A C14 H14C 109.5 . . ?
H14B C14 H14C 109.5 . . ?
C7 C15 C16 178.49(13) . . ?
C15 C16 C17 118.02(11) . . ?
C15 C16 C18 125.17(11) . . ?
C17 C16 C18 116.81(10) . . ?
N1 C17 C16 179.37(15) . . ?
C19 C18 C21 110.01(11) . . ?
C19 C18 C16 109.24(10) . . ?
C21 C18 C16 108.85(10) . . ?
C19 C18 C20 109.76(10) . . ?
C21 C18 C20 110.38(11) . . ?
C16 C18 C20 108.57(10) . . ?
C18 C19 H19A 109.5 . . ?
C18 C19 H19B 109.5 . . ?
H19A C19 H19B 109.5 . . ?
C18 C19 H19C 109.5 . . ?
H19A C19 H19C 109.5 . . ?
H19B C19 H19C 109.5 . . ?
C18 C20 H20A 109.5 . . ?
C18 C20 H20B 109.5 . . ?
H20A C20 H20B 109.5 . . ?
C18 C20 H20C 109.5 . . ?
H20A C20 H20C 109.5 . . ?
H20B C20 H20C 109.5 . . ?
C18 C21 H21A 109.5 . . ?
C18 C21 H21B 109.5 . . ?
H21A C21 H21B 109.5 . . ?
C18 C21 H21C 109.5 . . ?
H21A C21 H21C 109.5 . . ?
H21B C21 H21C 109.5 . . ?

loop_
_geom_torsion_atom_site_label_1
_geom_torsion_atom_site_label_2
_geom_torsion_atom_site_label_3
_geom_torsion_atom_site_label_4
_geom_torsion
_geom_torsion_site_symmetry_1
_geom_torsion_site_symmetry_2
_geom_torsion_site_symmetry_3
_geom_torsion_site_symmetry_4
_geom_torsion_publ_flag
C6 C1 C2 C3 -154.86(11) . . . . ?
C5 C1 C2 C3 -31.32(13) . . . . ?
C1 C2 C3 C4 11.04(15) . . . . ?
C2 C3 C4 C5 13.90(15) . . . . ?
C3 C4 C5 C1 -33.63(14) . . . . ?
C6 C1 C5 C4 161.46(10) . . . . ?
C2 C1 C5 C4 39.84(12) . . . . ?
C5 C1 C6 C7 69.43(13) . . . . ?
C2 C1 C6 C7 -174.33(10) . . . . ?
C1 C6 C7 C15 3.66(16) . . . . ?
C1 C6 C7 C8 -175.45(10) . . . . ?
C15 C7 C8 C9 -13.85(17) . . . . ?
C6 C7 C8 C9 165.28(10) . . . . ?
C15 C7 C8 C13 166.35(12) . . . . ?
C6 C7 C8 C13 -14.53(16) . . . . ?
C13 C8 C9 C10 0.23(17) . . . . ?
C7 C8 C9 C10 -179.59(11) . . . . ?
C8 C9 C10 C11 -0.43(19) . . . . ?
C9 C10 C11 C12 0.21(18) . . . . ?
C9 C10 C11 C14 179.23(12) . . . . ?
C10 C11 C12 C13 0.21(19) . . . . ?
C14 C11 C12 C13 -178.81(12) . . . . ?
C11 C12 C13 C8 -0.4(2) . . . . ?
C9 C8 C13 C12 0.19(18) . . . . ?
C7 C8 C13 C12 180.00(11) . . . . ?
C15 C16 C18 C19 -125.42(13) . . . . ?
C17 C16 C18 C19 55.53(14) . . . . ?
C15 C16 C18 C21 -5.29(17) . . . . ?
C17 C16 C18 C21 175.67(11) . . . . ?
C15 C16 C18 C20 114.90(13) . . . . ?
C17 C16 C18 C20 -64.14(14) . . . . ?

_refine_diff_density_max         0.273
_refine_diff_density_min         -0.233
_refine_diff_density_rms         0.038

_shelx_res_file                  
; 
TITL K368.res in P2(1)/n 
    K368.res 
    created by SHELXL-2016/6 at 17:28:11 on 23-Sep-2020 
CELL  1.54178   5.9597  18.2988  16.5207   90.000   96.303   90.000 
ZERR    4.000   0.0002   0.0006   0.0005    0.000    0.002    0.000 
LATT  1 
SYMM 1/2-X, 1/2+Y, 1/2-Z 
SFAC C H N 
UNIT 84 108 4 
TEMP -173.080 
L.S. 10 
BOND $H 
LIST 4 
CONF 
ACTA 
FMAP 2 
PLAN 20 
WGHT    0.049600    0.695800 
FVAR       0.20843 
N1    3    0.729079    0.230222    0.375836    11.00000    0.03766    0.03859 = 
         0.04092   -0.00585    0.01440   -0.00156 
C1    1    0.157315    0.211471    0.584886    11.00000    0.02436    0.02149 = 
         0.02327    0.00285    0.00538    0.00108 
AFIX  13 
H1    2    0.078767    0.244346    0.542472    11.00000   -1.20000 
AFIX   0 
C2    1   -0.020425    0.169092    0.627032    11.00000    0.02767    0.02766 = 
         0.03167    0.00130    0.01082   -0.00039 
AFIX  23 
H2A   2    0.043203    0.153264    0.682118    11.00000   -1.20000 
H2B   2   -0.154171    0.200140    0.632153    11.00000   -1.20000 
AFIX   0 
C3    1   -0.085759    0.102500    0.572917    11.00000    0.02938    0.03523 = 
         0.04483   -0.00459    0.01140   -0.00683 
AFIX  23 
H3A   2   -0.079941    0.057296    0.606007    11.00000   -1.20000 
H3B   2   -0.240458    0.108251    0.545028    11.00000   -1.20000 
AFIX   0 
C4    1    0.086305    0.098976    0.510690    11.00000    0.03353    0.02674 = 
         0.03819   -0.00629    0.00943   -0.00453 
AFIX  23 
H4A   2    0.143250    0.048496    0.506033    11.00000   -1.20000 
H4B   2    0.017098    0.115179    0.456441    11.00000   -1.20000 
AFIX   0 
C5    1    0.277323    0.150261    0.542866    11.00000    0.02802    0.02392 = 
         0.03326   -0.00265    0.01212   -0.00187 
AFIX  23 
H5A   2    0.356017    0.169886    0.497792    11.00000   -1.20000 
H5B   2    0.388303    0.124812    0.582089    11.00000   -1.20000 
AFIX   0 
C6    1    0.310210    0.257102    0.644914    11.00000    0.02630    0.02204 = 
         0.01965    0.00263    0.00550    0.00140 
AFIX  23 
H6A   2    0.214023    0.287769    0.676427    11.00000   -1.20000 
H6B   2    0.396415    0.223589    0.683792    11.00000   -1.20000 
AFIX   0 
C7    1    0.476795    0.306635    0.608040    11.00000    0.02516    0.01834 = 
         0.01982    0.00268    0.00361    0.00346 
C8    1    0.643700    0.348729    0.663660    11.00000    0.02598    0.01753 = 
         0.01944    0.00222    0.00216    0.00441 
C9    1    0.830629    0.381434    0.634812    11.00000    0.02831    0.02516 = 
         0.02107    0.00179    0.00441    0.00154 
AFIX  43 
H9    2    0.851127    0.377038    0.578800    11.00000   -1.20000 
AFIX   0 
C10   1    0.987064    0.420202    0.686125    11.00000    0.02680    0.02406 = 
         0.03037    0.00310    0.00231    0.00089 
AFIX  43 
H10   2    1.113371    0.441616    0.664802    11.00000   -1.20000 
AFIX   0 
C11   1    0.962248    0.428297    0.768392    11.00000    0.03092    0.02249 = 
         0.02896   -0.00045   -0.00333    0.00393 
C12   1    0.775624    0.395915    0.797045    11.00000    0.04115    0.03604 = 
         0.01957   -0.00248    0.00266   -0.00090 
AFIX  43 
H12   2    0.754950    0.400869    0.852986    11.00000   -1.20000 
AFIX   0 
C13   1    0.618415    0.356530    0.746383    11.00000    0.03234    0.02960 = 
         0.02200    0.00113    0.00555   -0.00180 
AFIX  43 
H13   2    0.493066    0.334770    0.767984    11.00000   -1.20000 
AFIX   0 
C14   1    1.133489    0.469616    0.824609    11.00000    0.04086    0.03682 = 
         0.03667   -0.00603   -0.00731   -0.00279 
AFIX 137 
H14A  2    1.200082    0.508500    0.794175    11.00000   -1.50000 
H14B  2    1.252436    0.436075    0.847198    11.00000   -1.50000 
H14C  2    1.059391    0.491162    0.869038    11.00000   -1.50000 
AFIX   0 
C15   1    0.477846    0.312128    0.528825    11.00000    0.02555    0.02189 = 
         0.02572    0.00071    0.00275   -0.00409 
C16   1    0.480590    0.319434    0.449729    11.00000    0.02511    0.02386 = 
         0.02147   -0.00057    0.00452   -0.00513 
C17   1    0.619812    0.269790    0.408909    11.00000    0.02741    0.03028 = 
         0.02404   -0.00159    0.00667   -0.00631 
C18   1    0.349662    0.377621    0.396701    11.00000    0.02867    0.02938 = 
         0.02026    0.00417    0.00365   -0.00523 
C19   1    0.204004    0.339977    0.326618    11.00000    0.03178    0.04380 = 
         0.02480    0.00299   -0.00093   -0.01006 
AFIX 137 
H19A  2    0.126526    0.377047    0.290974    11.00000   -1.50000 
H19B  2    0.092029    0.308684    0.348742    11.00000   -1.50000 
H19C  2    0.300302    0.310125    0.295314    11.00000   -1.50000 
AFIX   0 
C20   1    0.520242    0.428893    0.362343    11.00000    0.03474    0.03231 = 
         0.02955    0.00724    0.00282   -0.00920 
AFIX 137 
H20A  2    0.617368    0.400535    0.329866    11.00000   -1.50000 
H20B  2    0.613131    0.452779    0.407368    11.00000   -1.50000 
H20C  2    0.438983    0.466054    0.327889    11.00000   -1.50000 
AFIX   0 
C21   1    0.199311    0.420601    0.449472    11.00000    0.04161    0.03273 = 
         0.03245    0.00815    0.00818    0.00784 
AFIX 137 
H21A  2    0.118900    0.458983    0.416619    11.00000   -1.50000 
H21B  2    0.293170    0.442866    0.495356    11.00000   -1.50000 
H21C  2    0.089808    0.387414    0.470154    11.00000   -1.50000 
AFIX   0 
HKLF 4 
  
  
  
  
REM  K368.res in P2(1)/n 
REM R1 =  0.0427 for    3130 Fo > 4sig(Fo)  and  0.0458 for all    3392 data 
REM    203 parameters refined using      0 restraints 
  
END 
  
WGHT      0.0496      0.6958 
  
REM Highest difference peak  0.273,  deepest hole -0.233,  1-sigma level  0.038 
Q1    1   0.0360  0.4713  0.4692  11.00000  0.05    0.27 
Q2    1   0.4014  0.3362  0.5504  11.00000  0.05    0.23 
Q3    1   1.2913  0.4678  0.7989  11.00000  0.05    0.23 
Q4    1   1.1423  0.4506  0.8819  11.00000  0.05    0.22 
Q5    1   1.0898  0.5226  0.8253  11.00000  0.05    0.22 
Q6    1   0.5709  0.3250  0.6392  11.00000  0.05    0.20 
Q7    1   0.4278  0.1612  0.5146  11.00000  0.05    0.18 
Q8    1   0.6141  0.3577  0.6990  11.00000  0.05    0.17 
Q9    1   0.0672  0.1949  0.6082  11.00000  0.05    0.17 
Q10   1  -0.2356  0.0800  0.5804  11.00000  0.05    0.17 
Q11   1   0.4384  0.4012  0.3774  11.00000  0.05    0.16 
Q12   1   0.4026  0.2811  0.6236  11.00000  0.05    0.16 
Q13   1   0.2349  0.2314  0.6151  11.00000  0.05    0.16 
Q14   1   0.3322  0.3672  0.4645  11.00000  0.05    0.16 
Q15   1   0.4295  0.3446  0.4024  11.00000  0.05    0.15 
Q16   1   0.9380  0.4378  0.7225  11.00000  0.05    0.15 
Q17   1   0.9861  0.4133  0.7365  11.00000  0.05    0.15 
Q18   1   0.2215  0.1852  0.5660  11.00000  0.05    0.15 
Q19   1   0.3936  0.2988  0.4812  11.00000  0.05    0.15 
Q20   1   1.0581  0.4415  0.7966  11.00000  0.05    0.15 
;
_shelx_res_checksum              91640

_shelx_hkl_file                  
; 
  -1   0   0    0.04    0.03 
   1   0   0    0.03    0.02 
  -2   0   0    6.61    0.30 
   2   0   0    6.72    0.30 
   3   0   0   -0.03    0.03 
  -4   0   0    5.85    0.39 
   4   0   0    5.98    0.39 
  -4   0   0    6.63    0.32 
  -5   0   0   -0.04    0.05 
  -5   0   0    0.03    0.08 
  -6   0   0   15.86    0.78 
  -6   0   0   18.31    0.60 
   7   0   0   -0.01    0.03 
  -7   0   0    0.06    0.04 
   0   1   0    0.03    0.01 
   1  -1   0   68.90    1.77 
   1   1   0   70.51    1.77 
  -1   1   0   70.11    1.77 
   2  -1   0   13.08    0.47 
  -2  -1   0   13.45    0.49 
   2   1   0   12.47    0.45 
  -2   1   0   12.85    0.46 
   3  -1   0   22.96    0.81 
   3   1   0   22.64    0.79 
   4  -1   0    5.77    0.39 
  -4  -1   0    5.70    0.32 
  -4   1   0    5.98    0.30 
  -5  -1   0   10.55    0.61 
  -5  -1   0   10.90    0.46 
  -5   1   0   10.55    0.60 
  -5   1   0   10.75    0.46 
  -6  -1   0   20.69    0.66 
  -6  -1   0   18.43    0.85 
  -6   1   0   20.50    0.65 
  -6   1   0   17.82    0.85 
   7  -1   0    2.32    0.12 
  -7   1   0    2.36    0.13 
   7   1   0    2.43    0.13 
  -1  -2   0   28.42    0.78 
   1  -2   0   28.42    0.78 
  -1   2   0   27.93    0.79 
  -1   2   0   29.14    0.77 
  -2  -2   0   17.21    0.60 
   2  -2   0   18.01    0.59 
   2   2   0   17.28    0.57 
  -2   2   0   17.80    0.59 
   3  -2   0    1.63    0.17 
  -3   2   0    1.81    0.18 
   4  -2   0    2.38    0.25 
  -4   2   0    2.82    0.30 
  -4   2   0    2.69    0.20 
  -5  -2   0    2.01    0.20 
  -5  -2   0    2.24    0.26 
  -5   2   0    2.02    0.25 
  -5   2   0    2.48    0.20 
  -6  -2   0    2.40    0.18 
  -6   2   0    2.33    0.18 
  -6   2   0    2.43    0.28 
  -7  -2   0    1.77    0.10 
   7   2   0    1.65    0.10 
  -7   2   0    1.58    0.10 
   0   3   0    0.08    0.03 
  -1  -3   0  503.64   16.28 
   1  -3   0  550.91   16.25 
   1   3   0  543.36   16.11 
  -1   3   0  558.26   16.41 
   1   3   0  552.30   15.88 
  -1   3   0  592.40   16.10 
  -2  -3   0    4.29    0.24 
  -2   3   0    4.53    0.23 
  -2   3   0    4.56    0.24 
   3  -3   0   19.90    0.75 
  -3   3   0   20.33    0.75 
  -4  -3   0    1.11    0.15 
   4  -3   0    0.80    0.16 
  -4   3   0    0.82    0.12 
  -4   3   0    1.04    0.16 
  -4   3   0    1.09    0.10 
  -4   3   0    1.08    0.11 
  -5  -3   0    1.33    0.20 
  -5  -3   0    1.26    0.16 
  -5   3   0    1.04    0.16 
  -5   3   0    1.23    0.15 
  -5   3   0    1.12    0.19 
  -6  -3   0    0.15    0.07 
  -6   3   0    0.15    0.07 
   7  -3   0   17.40    0.50 
  -7  -3   0   16.77    0.49 
   7   3   0   17.77    0.50 
  -7   3   0   17.65    0.50 
   1  -4   0    7.17    0.27 
  -1  -4   0    7.05    0.27 
  -1   4   0    7.63    0.25 
  -1   4   0    7.45    0.28 
  -2  -4   0    3.64    0.29 
   2  -4   0    3.93    0.23 
  -2   4   0    4.18    0.24 
   3  -4   0    1.24    0.16 
  -3   4   0    1.37    0.16 
   4  -4   0    0.08    0.08 
  -4  -4   0    0.10    0.09 
  -4   4   0   -0.02    0.05 
  -4   4   0    0.06    0.06 
  -4   4   0    0.05    0.04 
  -4   4   0    0.06    0.05 
  -5  -4   0   45.74    1.33 
  -5  -4   0   45.68    1.58 
  -5   4   0   44.75    1.24 
  -5   4   0   44.78    1.59 
  -5   4   0   46.65    1.33 
  -6  -4   0    0.18    0.08 
  -6   4   0    0.06    0.05 
   7  -4   0   10.16    0.32 
   7   4   0   10.69    0.32 
  -7   4   0   10.64    0.32 
   0   5   0    0.09    0.04 
   1  -5   0  110.05    2.78 
  -1   5   0  110.38    2.79 
   2  -5   0   20.25    0.68 
  -2   5   0   19.66    0.67 
   3  -5   0   13.73    0.60 
  -3   5   0   13.98    0.58 
   4  -5   0    0.06    0.07 
  -4   5   0    0.25    0.10 
  -4   5   0    0.11    0.07 
  -4   5   0    0.05    0.04 
  -4   5   0    0.15    0.06 
  -4   5   0    0.09    0.05 
  -5  -5   0   40.20    1.60 
  -5  -5   0   38.06    1.15 
  -5   5   0   38.57    1.38 
  -5   5   0   37.99    1.08 
  -5   5   0   39.08    1.15 
  -6  -5   0    0.37    0.09 
  -6   5   0    0.30    0.08 
  -7   5   0    4.91    0.16 
   7   5   0    5.05    0.18 
  -7   5   0    4.87    0.18 
   0   6   0   66.78    1.72 
   1  -6   0  107.54    2.72 
   1   6   0  106.72    2.71 
  -1   6   0  106.88    2.73 
   2  -6   0   10.83    0.45 
  -2   6   0   10.36    0.43 
   3  -6   0    5.12    0.34 
  -3   6   0    5.34    0.24 
  -3   6   0    5.41    0.33 
  -3   6   0    4.43    0.23 
   4  -6   0   -0.07    0.10 
  -4   6   0    0.01    0.04 
  -4   6   0    0.06    0.05 
  -4   6   0    0.12    0.06 
  -4   6   0    0.14    0.06 
   4   6   0    0.15    0.06 
  -4   6   0    0.11    0.08 
  -5   6   0    4.21    0.25 
  -5   6   0    4.52    0.37 
  -5   6   0    4.35    0.22 
   6  -6   0    2.12    0.16 
  -6   6   0    2.01    0.14 
   0  -7   0    0.08    0.03 
   0   7   0    0.07    0.04 
   1  -7   0    0.61    0.09 
   1   7   0    0.61    0.08 
  -1   7   0    0.60    0.09 
   2  -7   0   19.91    0.70 
  -2   7   0   18.80    0.66 
   3  -7   0    1.73    0.19 
  -3   7   0    1.76    0.14 
  -3   7   0    1.91    0.13 
  -3   7   0    1.55    0.18 
   3   7   0    1.85    0.13 
   4  -7   0   30.42    1.22 
   4   7   0   32.49    0.94 
  -4   7   0   32.21    0.94 
  -4   7   0   32.53    1.14 
  -4   7   0   28.95    0.93 
  -4   7   0   30.75    0.92 
  -4   7   0   32.57    0.95 
  -5   7   0    0.57    0.09 
  -5   7   0    0.38    0.13 
  -5   7   0    0.30    0.08 
  -6   7   0    2.95    0.16 
   0  -8   0    7.55    0.28 
   0   8   0    7.42    0.31 
   1   8   0    0.22    0.06 
  -1   8   0    0.22    0.06 
   2  -8   0  200.84    5.14 
  -2   8   0  199.58    5.08 
   3  -8   0   16.16    0.71 
  -3   8   0   15.71    0.53 
  -3   8   0   16.22    0.54 
  -3   8   0   15.23    0.51 
  -3   8   0   16.34    0.56 
  -3   8   0   15.70    0.65 
   3   8   0   15.82    0.52 
  -4   8   0   67.14    1.78 
  -4   8   0   66.58    1.84 
  -4   8   0   64.23    1.98 
  -4   8   0   64.51    1.76 
   4   8   0   64.30    1.75 
  -4   8   0   65.32    1.76 
  -5   8   0    0.10    0.05 
  -5   8   0    0.07    0.06 
  -5   8   0    0.15    0.10 
  -6   8   0    4.57    0.20 
   0  -9   0    0.14    0.04 
   0   9   0    0.12    0.05 
   1  -9   0    0.23    0.07 
   1   9   0    0.29    0.08 
  -1   9   0    0.26    0.07 
   2  -9   0    7.44    0.39 
  -2   9   0    7.70    0.37 
  -2   9   0    6.96    0.29 
  -2   9   0    6.79    0.31 
   3  -9   0   17.13    0.76 
  -3   9   0   17.59    0.57 
  -3   9   0   17.01    0.57 
  -3   9   0   17.90    0.70 
   3   9   0   17.08    0.56 
  -3   9   0   17.12    0.60 
  -3   9   0   17.11    0.54 
  -4   9   0   20.10    0.65 
  -4   9   0   19.85    0.63 
  -4   9   0   19.66    0.68 
   4   9   0   20.51    0.66 
  -4   9   0   20.34    0.84 
  -4   9   0   21.21    0.67 
  -5   9   0    6.56    0.44 
  -5   9   0    6.89    0.29 
  -5   9   0    6.88    0.28 
  -5   9   0    6.69    0.29 
   6   9   0    0.06    0.03 
  -6   9   0    0.13    0.06 
   6   9   0    0.05    0.03 
  -6   9   0    0.08    0.04 
   0 -10   0    0.15    0.04 
   0  10   0    0.10    0.05 
   1 -10   0    2.28    0.18 
   1  10   0    2.16    0.17 
  -1  10   0    2.16    0.18 
   2 -10   0   27.32    0.96 
  -2  10   0   26.34    0.83 
  -2  10   0   25.79    0.78 
  -2  10   0   27.39    0.72 
  -2  10   0   26.67    0.79 
   2  10   0   26.32    0.77 
  -2  10   0   26.67    0.89 
   3 -10   0   -0.02    0.07 
  -3  10   0   -0.05    0.04 
  -3  10   0    0.08    0.04 
  -3  10   0    0.07    0.06 
  -3  10   0   -0.04    0.04 
  -3  10   0    0.14    0.08 
   3  10   0    0.08    0.04 
   4  10   0    2.19    0.16 
  -4  10   0    2.22    0.15 
  -4  10   0    2.23    0.24 
  -4  10   0    2.34    0.16 
  -4  10   0    2.05    0.16 
  -4  10   0    1.94    0.17 
  -5  10   0    0.25    0.07 
  -5  10   0    0.19    0.05 
  -5  10   0    0.18    0.10 
  -5  10   0    0.21    0.05 
  -5  10   0    0.33    0.06 
  -6  10   0    0.05    0.03 
  -6  10   0    0.02    0.03 
   6  10   0    0.05    0.03 
   0 -11   0    0.07    0.04 
   0  11   0    0.08    0.04 
   1 -11   0    8.65    0.40 
  -1  11   0    8.21    0.36 
   1  11   0    8.19    0.29 
  -1  11   0    8.60    0.40 
   2 -11   0    6.64    0.40 
   2  11   0    6.57    0.27 
  -2  11   0    6.43    0.28 
  -2  11   0    6.44    0.31 
  -2  11   0    6.54    0.36 
   3 -11   0   29.83    1.18 
  -3  11   0   30.73    0.96 
  -3  11   0   31.28    1.08 
  -3  11   0   29.79    0.83 
   3  11   0   30.73    1.01 
  -3  11   0   31.65    0.84 
  -3  11   0   31.79    0.92 
   3  11   0   29.96    0.83 
   4  11   0    3.54    0.20 
  -4  11   0    3.37    0.17 
  -4  11   0    3.20    0.31 
  -4  11   0    3.17    0.16 
  -4  11   0    3.54    0.22 
   4  11   0    3.01    0.15 
  -4  11   0    3.34    0.21 
  -4  11   0    3.29    0.20 
  -5  11   0    2.05    0.15 
  -5  11   0    2.09    0.12 
   5  11   0    1.81    0.11 
  -5  11   0    2.13    0.15 
  -5  11   0    1.93    0.11 
   5  11   0    2.02    0.11 
   6  11   0    0.32    0.05 
  -6  11   0    0.36    0.05 
   0 -12   0   19.05    0.65 
   0  12   0   16.58    0.62 
   0  12   0   19.49    0.65 
   0  12   0   18.26    0.61 
  -1 -12   0    2.26    0.17 
   1 -12   0    2.44    0.24 
  -1  12   0    2.23    0.17 
  -1  12   0    2.31    0.11 
   1  12   0    2.37    0.15 
  -1  12   0    2.42    0.21 
  -1  12   0    2.34    0.17 
   1  12   0    2.25    0.13 
   1  12   0    2.03    0.13 
  -1  12   0    2.36    0.15 
   2 -12   0    7.64    0.45 
  -2  12   0    7.81    0.36 
  -2  12   0    7.61    0.32 
  -2  12   0    7.80    0.26 
  -2  12   0    7.63    0.32 
   2  12   0    7.75    0.27 
   2  12   0    7.69    0.31 
  -2  12   0    8.38    0.43 
   3  12   0   44.02    1.19 
  -3  12   0   44.69    1.45 
   3  12   0   45.01    1.27 
  -3  12   0   45.87    1.29 
  -3  12   0   47.58    1.35 
  -3  12   0   45.49    1.29 
  -3  12   0   46.09    1.19 
  -4  12   0   24.41    0.97 
   4  12   0   26.85    0.77 
  -4  12   0   26.95    0.82 
  -4  12   0   26.39    0.72 
  -4  12   0   26.81    0.85 
   4  12   0   26.42    0.81 
  -4  12   0   24.11    0.73 
  -4  12   0   26.66    0.81 
  -5  12   0   -0.01    0.04 
  -5  12   0    0.04    0.03 
  -5  12   0    0.08    0.06 
  -5  12   0    0.00    0.03 
   0 -13   0   -0.08    0.05 
   0  13   0    0.09    0.03 
   0  13   0   -0.03    0.04 
   0  13   0   -0.01    0.04 
   0  13   0    0.01    0.04 
   0  13   0   -0.03    0.03 
   1 -13   0    8.04    0.42 
  -1 -13   0    8.10    0.37 
  -1  13   0    8.37    0.27 
   1  13   0    8.27    0.32 
  -1  13   0    8.26    0.37 
  -1  13   0    8.29    0.34 
   1  13   0    8.02    0.30 
  -1  13   0    8.79    0.43 
   1  13   0    8.11    0.30 
  -1  13   0    8.03    0.32 
   2 -13   0    2.38    0.35 
  -2  13   0    2.30    0.23 
  -2  13   0    2.47    0.20 
  -2  13   0    2.46    0.12 
  -2  13   0    2.37    0.17 
   2  13   0    2.46    0.14 
  -2  13   0    2.36    0.17 
  -3  13   0   20.80    0.72 
  -3  13   0   20.39    0.67 
   3  13   0   20.20    0.66 
  -3  13   0   20.52    0.58 
  -3  13   0   18.90    0.81 
  -3  13   0   21.23    0.68 
   3  13   0   20.18    0.59 
  -4  13   0    0.10    0.04 
  -4  13   0    0.04    0.03 
  -4  13   0   -0.07    0.12 
   4  13   0    0.05    0.04 
  -4  13   0    0.05    0.05 
  -4  13   0    0.01    0.04 
   4  13   0   -0.03    0.04 
  -5  13   0   14.48    0.48 
  -5  13   0   15.46    0.57 
  -5  13   0   13.37    0.41 
   0 -14   0    0.43    0.11 
   0  14   0    0.42    0.09 
   0  14   0    0.28    0.07 
   0  14   0    0.40    0.07 
   0  14   0    0.58    0.08 
   1 -14   0    0.19    0.12 
  -1 -14   0    0.27    0.08 
  -1  14   0    0.35    0.07 
   1  14   0    0.34    0.07 
  -1  14   0    0.28    0.05 
  -1  14   0    0.23    0.06 
  -1  14   0    0.17    0.07 
   1  14   0    0.08    0.08 
  -1  14   0    0.22    0.10 
   1  14   0    0.36    0.07 
   1  14   0    0.48    0.07 
   2  14   0    1.34    0.11 
  -2  14   0    1.06    0.12 
  -2  14   0    1.53    0.14 
  -2  14   0    1.37    0.09 
   2  14   0    1.30    0.12 
  -2  14   0    1.28    0.15 
  -2  14   0    1.24    0.19 
  -3  14   0   11.32    0.47 
   3  14   0   10.22    0.35 
   3  14   0   10.92    0.41 
  -3  14   0   11.18    0.43 
  -3  14   0   10.00    0.55 
  -3  14   0   10.93    0.42 
  -3  14   0   11.00    0.35 
   4  14   0    0.35    0.06 
  -4  14   0    0.19    0.06 
  -4  14   0    0.29    0.05 
  -4  14   0    0.32    0.08 
  -4  14   0    0.32    0.08 
  -5  14   0   -0.04    0.04 
  -5  14   0    0.06    0.04 
  -5  14   0    0.07    0.04 
   0  15   0    0.00    0.03 
   0  15   0    0.09    0.05 
   0  15   0    0.11    0.06 
   0  15   0    0.08    0.08 
   1  15   0    1.71    0.13 
  -1  15   0    1.85    0.12 
  -1  15   0    1.97    0.15 
  -1  15   0    1.84    0.15 
  -1  15   0    1.73    0.16 
   1  15   0    1.79    0.14 
   1  15   0    1.73    0.14 
  -2  15   0   45.87    1.18 
   2  15   0   45.13    1.24 
  -2  15   0   46.31    1.73 
  -2  15   0   44.90    1.33 
  -2  15   0   41.24    1.25 
  -2  15   0   45.03    1.26 
  -3  15   0    1.82    0.14 
   3  15   0    2.16    0.15 
  -3  15   0    1.59    0.17 
  -3  15   0    1.69    0.24 
  -3  15   0    1.82    0.11 
  -3  15   0    1.89    0.15 
  -4  15   0    5.68    0.28 
  -4  15   0    5.86    0.21 
   4  15   0    5.66    0.24 
  -4  15   0    5.92    0.25 
  -4  15   0    6.03    0.27 
  -5  15   0    2.40    0.13 
  -5  15   0    2.40    0.10 
   0  16   0    0.92    0.11 
   0  16   0    0.93    0.13 
   0  16   0    1.07    0.10 
  -1  16   0    4.04    0.25 
  -1  16   0    3.86    0.21 
  -1  16   0    3.61    0.22 
  -1  16   0    3.90    0.18 
   1  16   0    3.90    0.20 
   1  16   0    4.04    0.21 
  -2  16   0   14.58    0.45 
  -2  16   0   13.52    0.55 
   2  16   0   14.43    0.50 
  -2  16   0   15.43    0.53 
  -2  16   0   14.58    0.56 
  -3  16   0    1.20    0.11 
  -3  16   0    1.28    0.15 
  -3  16   0    1.31    0.09 
  -3  16   0    1.46    0.13 
   3  16   0    1.21    0.11 
  -4  16   0    8.45    0.33 
  -4  16   0    8.35    0.35 
  -4  16   0    8.18    0.27 
  -5  16   0    1.14    0.08 
  -5  16   0    1.16    0.08 
  -5  16   0    1.18    0.07 
   0  17   0   -0.02    0.04 
   0  17   0    0.06    0.04 
   0  17   0    0.02    0.05 
   0  17   0    0.02    0.05 
  -2  17   0    6.85    0.34 
  -2  17   0    6.86    0.32 
  -2  17   0    6.99    0.26 
  -2  17   0    7.10    0.29 
   2  17   0    7.06    0.29 
  -3  17   0    3.10    0.21 
  -3  17   0    2.80    0.18 
  -3  17   0    2.72    0.16 
   3  17   0    3.36    0.17 
  -3  17   0    3.34    0.15 
  -4  17   0    0.04    0.03 
  -4  17   0    0.05    0.04 
  -4  17   0    0.05    0.04 
   0  18   0    1.58    0.12 
   0  18   0    1.61    0.14 
   0  18   0    1.55    0.13 
   1  18   0   14.19    0.47 
  -1  18   0   13.89    0.49 
  -1  18   0   14.29    0.45 
  -1  18   0   13.60    0.52 
   2  18   0    3.96    0.20 
  -2  18   0    4.15    0.18 
  -2  18   0    4.09    0.22 
  -2  18   0    3.85    0.24 
  -3  18   0    1.73    0.10 
   3  18   0    1.66    0.11 
  -3  18   0    1.56    0.12 
  -3  18   0    1.56    0.14 
  -4  18   0    0.60    0.08 
  -4  18   0    0.73    0.07 
  -4  18   0    0.62    0.06 
   0  19   0    0.03    0.05 
   0  19   0    0.12    0.05 
   0  19   0    0.09    0.05 
  -1  19   0    0.32    0.08 
   1  19   0    0.39    0.07 
  -1  19   0    0.37    0.08 
  -1  19   0    0.35    0.06 
  -2  19   0    4.50    0.19 
   2  19   0    4.18    0.20 
  -2  19   0    4.71    0.23 
  -2  19   0    4.47    0.24 
  -3  19   0    0.81    0.07 
  -3  19   0    0.92    0.10 
  -3  19   0    0.77    0.09 
   0  20   0    0.66    0.08 
   0  20   0    0.84    0.09 
  -1  20   0    3.28    0.19 
  -1  20   0    3.17    0.16 
   1  20   0    3.60    0.16 
  -2  20   0    3.83    0.16 
  -2  20   0    4.01    0.21 
  -2  20   0    4.06    0.19 
  -3  20   0    0.25    0.05 
  -3  20   0    0.17    0.03 
  -3  20   0    0.16    0.05 
   0  21   0   -0.02    0.03 
  -1  21   0    9.65    0.30 
  -1  21   0    9.24    0.32 
   1  21   0    9.86    0.30 
  -1  21   0    9.62    0.34 
  -2  21   0    0.08    0.04 
  -2  21   0    0.16    0.04 
  -2  21   0    0.11    0.03 
  -1  22   0    2.11    0.10 
   7   0  -1    5.98    0.23 
  -7   0   1    6.07    0.23 
  -6   0   1    0.02    0.05 
  -6   0   1    0.15    0.13 
  -5   0   1    7.88    0.38 
  -5   0   1    7.52    0.49 
  -4   0   1    0.03    0.06 
  -4   0   1    0.05    0.06 
   3   0  -1   21.67    0.77 
  -2   0   1    0.01    0.05 
   2   0  -1    0.05    0.04 
   1   0  -1  150.62    3.72 
   0   0   1    0.00    0.00 
   1   0   1    2.61    0.13 
  -1   0  -1    2.68    0.13 
   2   0   1    0.01    0.03 
  -2   0  -1    0.10    0.06 
   3   0   1    0.37    0.10 
  -4   0  -1    0.00    0.06 
   4   0   1   -0.02    0.05 
  -5   0  -1    6.16    0.32 
  -6   0  -1    0.03    0.05 
   7   0   1    0.73    0.07 
  -7   0  -1    0.50    0.08 
  -7  -1   1    1.89    0.12 
   7  -1  -1    1.99    0.11 
   7   1  -1    1.90    0.12 
  -7   1   1    1.86    0.11 
  -6  -1   1    0.24    0.12 
  -6  -1   1    0.13    0.06 
  -6   1   1    0.13    0.11 
  -6   1   1    0.00    0.05 
  -5  -1   1    0.14    0.09 
  -5  -1   1    0.29    0.09 
  -5   1   1    0.29    0.12 
  -5   1   1    0.25    0.07 
   4  -1  -1    2.33    0.24 
  -4  -1   1    2.18    0.24 
  -4  -1   1    2.30    0.24 
  -4   1   1    2.30    0.18 
  -4   1   1    2.21    0.24 
   3  -1  -1    7.39    0.38 
   3   1  -1    7.30    0.37 
  -3   1   1    7.34    0.38 
  -2  -1   1   18.75    0.64 
   2  -1  -1   14.54    0.54 
  -2   1   1   15.39    0.56 
   2   1  -1   18.26    0.60 
   1  -1  -1    3.21    0.14 
  -1  -1   1    3.15    0.15 
  -1   1   1    2.97    0.16 
  -1   1   1    3.20    0.15 
   0   1   1   19.74    0.51 
   1  -1   1  186.52    4.55 
   1   1   1  181.21    4.54 
  -1   1  -1  186.34    4.54 
   2  -1   1    0.88    0.10 
  -2  -1  -1    1.01    0.11 
  -2   1  -1    0.91    0.10 
   2   1   1    0.83    0.10 
   3  -1   1    3.27    0.25 
   3   1   1    3.50    0.25 
  -4  -1  -1    2.02    0.18 
   4  -1   1    1.94    0.22 
  -4   1  -1    1.71    0.22 
  -4   1  -1    1.95    0.16 
  -5  -1  -1    3.03    0.30 
  -5  -1  -1    2.56    0.20 
  -5   1  -1    2.53    0.20 
  -5   1  -1    2.53    0.29 
  -6  -1  -1   45.36    1.27 
  -6   1  -1   45.15    1.27 
   7  -1   1    8.02    0.26 
  -7  -1  -1    7.62    0.25 
   7   1   1    7.47    0.26 
  -7   1  -1    7.64    0.26 
   7  -2  -1    1.18    0.14 
  -7  -2   1    1.77    0.11 
   7   2  -1    1.65    0.11 
  -7   2   1    1.74    0.11 
  -6  -2   1    0.11    0.06 
  -6   2   1   -0.03    0.05 
  -6   2   1    0.06    0.12 
  -5  -2   1    0.10    0.07 
  -5  -2   1   -0.04    0.06 
  -5   2   1   -0.03    0.05 
  -5   2   1    0.17    0.10 
  -4  -2   1    1.29    0.20 
   4  -2  -1    1.28    0.18 
  -4   2   1    0.96    0.11 
  -4   2   1    0.78    0.26 
  -4   2   1    0.96    0.14 
   3  -2  -1    6.30    0.35 
  -3   2   1    6.34    0.35 
   2  -2  -1    0.22    0.06 
  -2  -2   1    0.16    0.05 
  -2   2   1    0.23    0.06 
  -2   2   1    0.26    0.07 
   1  -2  -1    7.13    0.25 
  -1  -2   1    6.99    0.25 
  -1   2   1    7.02    0.25 
  -1   2   1    7.19    0.24 
   0   2   1   47.95    1.19 
   0   2  -1   45.97    1.16 
  -1  -2  -1  212.12    5.07 
  -1   2  -1  207.25    5.02 
   1   2   1  194.07    5.02 
  -2  -2  -1    0.18    0.05 
   2   2   1    0.12    0.04 
  -2   2  -1    0.12    0.05 
   3  -2   1    1.31    0.16 
   3   2   1    1.27    0.15 
   4  -2   1    1.62    0.22 
  -4  -2  -1    1.45    0.20 
  -4   2  -1    1.55    0.20 
  -4   2  -1    1.68    0.16 
  -5  -2  -1    7.51    0.51 
  -5  -2  -1    7.90    0.37 
  -5   2  -1    7.87    0.51 
  -5   2  -1    7.99    0.37 
  -6  -2  -1    1.70    0.15 
  -6   2  -1    1.54    0.15 
  -7  -2  -1   -0.03    0.04 
   7  -2   1    0.04    0.03 
   7   2   1    0.06    0.03 
  -7   2  -1    0.05    0.03 
   7  -3  -1    5.71    0.21 
  -7  -3   1    5.48    0.21 
  -7   3   1    5.96    0.22 
   7   3  -1    6.11    0.22 
  -6  -3   1    2.68    0.20 
  -6   3   1    2.72    0.19 
  -5  -3   1    5.52    0.41 
  -5  -3   1    5.71    0.31 
  -5   3   1    5.69    0.25 
  -5   3   1    5.53    0.31 
  -5   3   1    5.65    0.42 
   4  -3  -1    0.65    0.15 
  -4  -3   1    0.77    0.13 
  -4   3   1    0.63    0.10 
  -4   3   1    0.64    0.13 
  -4   3   1    0.60    0.11 
   3  -3  -1   49.74    1.49 
  -3   3   1   48.77    1.46 
  -2  -3   1   31.05    0.96 
   2  -3  -1   32.32    0.94 
  -2   3   1   30.73    0.94 
  -2   3   1   31.73    0.93 
   1  -3  -1   80.93    2.02 
  -1   3   1   79.65    2.00 
  -1   3   1   78.40    2.03 
   0   3  -1   39.05    0.98 
  -1  -3  -1  329.26    8.13 
  -1   3  -1  321.85    8.14 
  -1   3  -1  346.44    8.12 
  -2  -3  -1   27.67    0.87 
   2  -3   1   27.74    0.87 
  -2   3  -1   29.43    0.88 
   3  -3   1    1.04    0.14 
  -3   3  -1    1.09    0.15 
   4  -3   1    4.79    0.37 
  -4  -3  -1    4.84    0.35 
  -4   3  -1    4.76    0.36 
  -4   3  -1    4.66    0.22 
  -4   3  -1    4.97    0.26 
  -5  -3  -1    8.57    0.55 
  -5  -3  -1    8.83    0.39 
  -5   3  -1    8.99    0.39 
  -5   3  -1    9.17    0.55 
  -6  -3  -1   11.28    0.42 
  -6   3  -1   11.29    0.42 
  -7  -3  -1    3.10    0.15 
   7  -3   1    2.54    0.13 
  -7   3  -1    2.55    0.12 
   7   3   1    2.50    0.12 
   7  -4  -1    2.44    0.12 
  -7   4   1    2.51    0.12 
   7   4  -1    2.44    0.12 
  -6  -4   1    2.59    0.19 
  -6   4   1    2.39    0.17 
  -5  -4   1    2.61    0.22 
  -5  -4   1    2.97    0.29 
  -5   4   1    2.44    0.28 
  -5   4   1    2.86    0.21 
  -5   4   1    2.68    0.17 
   4  -4  -1    0.44    0.12 
  -4  -4   1    0.09    0.10 
  -4   4   1    0.16    0.07 
  -4   4   1    0.25    0.09 
  -4   4   1    0.35    0.07 
   4   4  -1    0.22    0.06 
   3  -4  -1    1.72    0.18 
  -3   4   1    1.62    0.17 
   2  -4  -1    0.64    0.10 
  -2   4   1    0.76    0.11 
  -2   4   1    0.60    0.10 
   1  -4  -1  270.95    6.69 
  -1   4   1  281.87    6.67 
  -1   4   1  266.27    6.71 
   0   4   1   68.79    1.72 
   0   4  -1   66.35    1.69 
   1   4   1  934.05   24.59 
  -1   4  -1  869.36   25.63 
  -1   4  -1 1000.00   24.96 
   1   4   1  875.47   25.19 
   2  -4   1    1.63    0.15 
  -2  -4  -1    1.61    0.14 
  -2   4  -1    1.52    0.16 
   3  -4   1    0.47    0.12 
  -3   4  -1    0.43    0.12 
   4  -4   1    5.81    0.42 
  -4  -4  -1    6.31    0.32 
  -4   4  -1    6.27    0.30 
  -4   4  -1    6.05    0.28 
  -4   4  -1    5.71    0.39 
  -5  -4  -1    6.32    0.31 
  -5   4  -1    6.20    0.31 
  -5   4  -1    6.83    0.70 
  -6  -4  -1    8.16    0.38 
  -6   4  -1    8.01    0.32 
   7  -4   1    0.20    0.05 
  -7   4  -1    0.27    0.04 
  -7   4  -1    0.44    0.08 
   7   4   1    0.27    0.05 
   7   5  -1    0.00    0.02 
  -7   5   1    0.04    0.03 
  -6  -5   1    0.27    0.09 
  -6   5   1    0.20    0.07 
  -5  -5   1    1.91    0.20 
  -5   5   1    1.93    0.18 
  -5   5   1    2.12    0.29 
  -5   5   1    1.57    0.13 
   4  -5  -1    2.45    0.27 
   4   5  -1    2.46    0.16 
  -4   5   1    2.43    0.19 
  -4   5   1    2.58    0.26 
  -4   5   1    2.49    0.17 
  -4   5   1    2.62    0.16 
  -4   5   1    2.42    0.19 
   3  -5  -1    1.78    0.19 
  -3   5   1    2.17    0.20 
   2  -5  -1  123.29    3.25 
  -2   5   1  129.10    3.26 
   1  -5  -1  206.32    5.24 
  -1   5   1  207.32    5.26 
  -1   5   1  224.24    5.22 
   0   5  -1   10.53    0.34 
   0   5   1   11.10    0.36 
  -1  -5  -1   58.01    1.54 
   1  -5   1   59.30    1.55 
  -1   5  -1   58.97    1.55 
   1   5   1   58.90    1.55 
   2  -5   1   56.39    1.59 
  -2   5  -1   55.93    1.56 
   3  -5   1    0.17    0.08 
  -3   5  -1    0.42    0.07 
  -3   5  -1    0.42    0.11 
   4  -5   1    4.51    0.38 
  -4   5  -1    4.25    0.33 
  -4   5  -1    4.51    0.22 
  -4   5  -1    4.37    0.24 
  -4   5  -1    4.40    0.23 
  -5  -5  -1    6.10    0.31 
  -5   5  -1    5.92    0.44 
  -5   5  -1    5.85    0.25 
  -5   5  -1    6.12    0.30 
  -6  -5  -1   14.55    0.48 
  -6   5  -1   14.19    0.48 
  -6   6   1    1.83    0.14 
  -5  -6   1    4.59    0.37 
  -5   6   1    4.42    0.36 
  -5   6   1    4.60    0.26 
  -5   6   1    4.53    0.23 
   4  -6  -1    3.40    0.34 
  -4   6   1    3.52    0.20 
  -4   6   1    3.36    0.29 
   4   6  -1    3.40    0.20 
  -4   6   1    3.37    0.21 
  -4   6   1    3.60    0.22 
  -4   6   1    3.44    0.20 
   3  -6  -1    0.99    0.14 
   3   6  -1    0.83    0.09 
  -3   6   1    0.98    0.14 
  -3   6   1    0.78    0.09 
  -3   6   1    0.88    0.10 
   2  -6  -1    5.99    0.30 
  -2   6   1    5.50    0.29 
   1  -6  -1  167.59    4.12 
  -1   6   1  162.13    4.12 
   0  -6  -1    0.92    0.06 
   0   6  -1    0.71    0.07 
   0   6   1    0.89    0.09 
   1  -6   1    7.51    0.30 
  -1  -6  -1    7.08    0.29 
  -1   6  -1    7.26    0.29 
   1   6   1    7.14    0.29 
   2  -6   1    0.22    0.08 
   3  -6   1    2.29    0.25 
  -3   6  -1    2.15    0.14 
  -3   6  -1    2.06    0.14 
  -3   6  -1    2.08    0.20 
   4  -6   1    3.61    0.35 
  -4   6  -1    3.72    0.20 
  -4   6  -1    3.58    0.31 
  -4   6  -1    3.72    0.23 
  -4   6  -1    3.42    0.20 
  -4   6  -1    3.58    0.20 
  -5   6  -1    2.62    0.19 
  -5   6  -1    2.64    0.30 
  -5   6  -1    2.49    0.16 
   6  -6   1    3.43    0.20 
  -6   6  -1    3.90    0.19 
  -6   7   1    0.24    0.07 
  -6   7   1    0.26    0.06 
  -5  -7   1    6.10    0.44 
  -5   7   1    6.12    0.30 
  -5   7   1    6.41    0.28 
  -5   7   1    6.04    0.42 
   4  -7  -1    5.42    0.41 
   4   7  -1    6.22    0.35 
  -4   7   1    6.31    0.31 
  -4   7   1    5.79    0.27 
  -4   7   1    5.88    0.40 
  -4   7   1    5.76    0.30 
  -4   7   1    5.90    0.28 
  -3   7   1    2.52    0.17 
  -3   7   1    2.51    0.17 
  -3   7   1    2.58    0.22 
   2  -7  -1   12.64    0.50 
  -2   7   1   11.31    0.47 
   1  -7  -1   13.21    0.46 
  -1   7   1   15.04    0.57 
   0  -7  -1   14.14    0.42 
   0  -7   1   14.48    0.44 
   0   7  -1   13.60    0.45 
   0   7   1   14.20    0.48 
   1  -7   1    0.83    0.10 
  -1  -7  -1    0.83    0.09 
   1   7   1    0.75    0.09 
  -1   7  -1    0.79    0.09 
   2  -7   1  135.88    3.49 
  -2   7  -1  129.11    3.43 
   3  -7   1    3.85    0.31 
  -3   7  -1    3.78    0.21 
  -3   7  -1    4.27    0.29 
  -3   7  -1    3.98    0.20 
  -3   7  -1    3.91    0.20 
   3   7   1    3.81    0.20 
   4  -7   1   35.71    1.39 
   4   7   1   35.35    1.03 
  -4   7  -1   36.26    1.04 
  -4   7  -1   36.87    1.04 
  -4   7  -1   35.34    1.25 
  -4   7  -1   34.82    1.04 
  -4   7  -1   35.86    1.02 
  -5   7  -1    2.14    0.16 
  -5   7  -1    1.66    0.24 
  -5   7  -1    2.16    0.17 
  -6   7  -1    0.04    0.04 
  -6   8   1    1.21    0.10 
  -6   8   1    1.28    0.10 
  -5  -8   1    6.25    0.45 
  -5   8   1    6.90    0.32 
  -5   8   1    6.70    0.29 
  -5   8   1    6.02    0.43 
   4   8  -1   30.39    0.92 
  -4   8   1   30.38    1.11 
  -4   8   1   30.61    0.93 
  -4   8   1   31.76    0.92 
  -4   8   1   30.54    0.92 
   3  -8  -1   36.94    1.28 
  -3   8   1   38.43    1.08 
   3   8  -1   38.34    1.08 
  -3   8   1   39.05    1.24 
  -3   8   1   38.27    1.11 
  -3   8   1   38.98    1.09 
  -3   8   1   38.46    1.09 
   2  -8  -1    0.11    0.05 
  -2   8   1    0.21    0.08 
   1   8  -1   14.79    0.50 
  -1   8   1   15.49    0.53 
   0  -8   1    2.97    0.16 
   0  -8  -1    2.86    0.14 
   0   8  -1    2.64    0.16 
  -1  -8  -1   28.25    0.88 
   1  -8   1   30.67    0.89 
   1   8   1   30.01    0.88 
  -1   8  -1   26.50    0.88 
   2  -8   1    9.55    0.46 
  -2   8  -1   10.25    0.43 
   3  -8   1   66.43    2.06 
  -3   8  -1   67.87    1.78 
  -3   8  -1   67.18    1.80 
  -3   8  -1   65.70    1.96 
   3   8   1   73.91    2.00 
  -3   8  -1   67.00    1.80 
  -3   8  -1   67.91    1.83 
  -4   8  -1   85.00    2.20 
  -4   8  -1   84.68    2.45 
  -4   8  -1   83.55    2.19 
  -4   8  -1   82.86    2.18 
  -4   8  -1   81.24    2.22 
   4   8   1   83.71    2.19 
  -5   8  -1    1.99    0.15 
  -5   8  -1    2.02    0.24 
  -5   8  -1    2.17    0.14 
  -5   8  -1    1.93    0.17 
   6   8   1    0.80    0.08 
  -6   8  -1    0.86    0.08 
  -6   8  -1    0.75    0.08 
  -6   9   1    4.27    0.18 
   6   9  -1    3.82    0.15 
  -6   9   1    3.78    0.16 
  -5  -9   1    2.82    0.39 
  -5   9   1    2.72    0.16 
  -5   9   1    1.92    0.26 
  -5   9   1    2.24    0.17 
  -5   9   1    2.49    0.17 
  -4   9   1   -0.01    0.04 
  -4   9   1    0.24    0.09 
  -4   9   1    0.07    0.06 
  -4   9   1    0.20    0.06 
  -4   9   1    0.12    0.05 
   4   9  -1    0.07    0.06 
   3  -9  -1    2.15    0.23 
  -3   9   1    2.25    0.16 
  -3   9   1    2.08    0.15 
  -3   9   1    2.24    0.14 
  -3   9   1    1.99    0.21 
   3   9  -1    2.18    0.15 
  -3   9   1    2.04    0.16 
   2  -9  -1   17.91    0.69 
  -2   9   1   17.47    0.58 
  -2   9   1   18.16    0.67 
  -2   9   1   21.28    0.67 
   1  -9  -1    7.78    0.33 
  -1   9   1    6.85    0.33 
   0  -9   1   29.21    0.84 
   0  -9  -1   28.14    0.81 
   0   9  -1   27.74    0.84 
   0   9   1   29.19    0.88 
   1  -9   1   65.52    1.76 
  -1   9  -1   62.06    1.71 
   1   9   1   63.44    1.74 
   2  -9   1    0.93    0.14 
  -2   9  -1    0.89    0.13 
  -2   9  -1    0.78    0.09 
  -2   9  -1    0.78    0.10 
   3  -9   1    4.79    0.36 
  -3   9  -1    4.51    0.23 
  -3   9  -1    4.39    0.25 
   3   9   1    4.73    0.23 
  -3   9  -1    4.81    0.32 
  -3   9  -1    4.41    0.23 
  -3   9  -1    4.36    0.20 
  -4   9  -1    7.60    0.33 
  -4   9  -1    7.80    0.31 
  -4   9  -1    7.58    0.35 
  -4   9  -1    7.77    0.46 
  -4   9  -1    7.61    0.32 
   4   9   1    7.63    0.32 
  -5   9  -1    1.26    0.12 
  -5   9  -1    1.20    0.11 
  -5   9  -1    1.34    0.21 
  -5   9  -1    1.23    0.11 
   6   9   1    0.04    0.04 
   6   9   1    0.10    0.03 
  -6   9  -1    0.04    0.03 
  -6   9  -1    0.05    0.03 
  -6  10   1    0.15    0.05 
  -6  10   1    0.14    0.03 
   6  10  -1    0.13    0.03 
  -6  10   1    0.18    0.04 
   6  10  -1    0.20    0.04 
  -5  10   1    6.48    0.28 
  -5  10   1    6.31    0.26 
  -5  10   1    6.13    0.42 
  -5  10   1    6.83    0.30 
  -4  10   1    7.59    0.34 
  -4  10   1    8.00    0.36 
  -4  10   1    7.85    0.31 
  -4  10   1    7.94    0.48 
  -4  10   1    7.71    0.35 
   4  10  -1    8.05    0.34 
   3 -10  -1    8.15    0.50 
  -3  10   1    8.82    0.32 
   3  10  -1    8.99    0.36 
  -3  10   1    8.75    0.39 
  -3  10   1    9.18    0.48 
  -3  10   1    9.08    0.37 
  -3  10   1    9.08    0.36 
   2 -10  -1    1.91    0.19 
   2  10  -1    1.66    0.14 
  -2  10   1    1.70    0.18 
  -2  10   1    2.04    0.16 
  -2  10   1    1.71    0.15 
   1 -10  -1    0.48    0.09 
  -1  10   1    0.64    0.13 
   0 -10   1    8.32    0.34 
   0 -10  -1    8.73    0.33 
   0  10  -1    8.34    0.34 
   0  10   1    8.46    0.37 
   1 -10   1   13.88    0.54 
  -1  10  -1   14.12    0.52 
   1  10   1   14.04    0.53 
   2 -10   1   55.79    1.67 
  -2  10  -1   51.97    1.38 
   2  10   1   54.29    1.39 
  -2  10  -1   54.35    1.51 
  -2  10  -1   54.83    1.57 
  -2  10  -1   55.60    1.39 
  -2  10  -1   54.73    1.46 
  -2  10  -1   52.45    1.45 
   2  10   1   53.42    1.44 
   3 -10   1   67.05    2.13 
  -3  10  -1   69.16    1.81 
  -3  10  -1   68.20    1.82 
  -3  10  -1   66.60    1.74 
  -3  10  -1   67.86    1.86 
   3  10   1   67.49    1.80 
  -3  10  -1   68.33    1.99 
  -4  10  -1   21.69    0.64 
  -4  10  -1   21.31    0.68 
   4  10   1   21.51    0.67 
  -4  10  -1   21.50    0.69 
  -4  10  -1   20.58    0.94 
  -4  10  -1   21.93    0.72 
  -5  10  -1    0.19    0.06 
  -5  10  -1    0.24    0.05 
  -5  10  -1    0.29    0.05 
  -5  10  -1    0.37    0.07 
  -5  10  -1    0.14    0.13 
  -6  10  -1    0.43    0.05 
  -6  10  -1    0.44    0.05 
   6  10   1    0.35    0.05 
  -6  11   1    1.60    0.09 
  -6  11   1    1.56    0.08 
  -5  11   1    0.07    0.04 
   5  11  -1    0.18    0.04 
  -5  11   1    0.10    0.04 
  -5  11   1    0.08    0.05 
  -5  11   1    0.08    0.05 
  -4  11   1   23.95    0.76 
  -4  11   1   23.09    0.67 
   4  11  -1   24.08    0.75 
  -4  11   1   24.23    0.75 
  -4  11   1   23.45    0.93 
  -4  11   1   23.96    0.68 
   4  11  -1   22.27    0.65 
  -4  11   1   23.55    0.78 
  -3  11   1  150.18    4.07 
   3  11  -1  144.29    3.77 
  -3  11   1  158.42    3.90 
  -3  11   1  153.72    3.94 
  -3  11   1  153.49    3.88 
  -3  11   1  158.06    3.78 
  -3  11   1  150.15    3.79 
   2 -11  -1    2.36    0.22 
  -2  11   1    2.55    0.26 
  -2  11   1    2.36    0.16 
   2  11  -1    2.34    0.15 
  -2  11   1    2.49    0.18 
  -2  11   1    2.32    0.16 
  -2  11   1    2.41    0.12 
   2  11  -1    2.56    0.20 
   2  11  -1    2.15    0.12 
   1 -11  -1    0.74    0.11 
  -1  11   1    0.77    0.12 
  -1  11   1    0.78    0.09 
   1  11  -1    0.59    0.07 
  -1  11   1    0.69    0.08 
  -1  11   1    0.90    0.14 
  -1  11   1    0.70    0.06 
   0 -11   1    5.00    0.26 
   0 -11  -1    4.99    0.25 
   0  11  -1    4.10    0.22 
   0  11   1    5.10    0.27 
   0  11  -1    5.17    0.25 
   1 -11   1    6.34    0.35 
  -1  11  -1    6.92    0.25 
  -1  11  -1    6.14    0.32 
   1  11   1    6.19    0.33 
   2 -11   1    9.30    0.50 
   2  11   1    9.16    0.30 
  -2  11  -1    9.47    0.35 
   2  11   1    9.14    0.34 
  -2  11  -1    9.22    0.29 
  -2  11  -1    9.65    0.40 
  -2  11  -1    9.39    0.36 
  -2  11  -1    9.01    0.43 
   3 -11   1   41.11    1.52 
   3  11   1   42.95    1.22 
  -3  11  -1   43.15    1.27 
  -3  11  -1   44.69    1.14 
  -3  11  -1   43.60    1.22 
  -3  11  -1   42.86    1.38 
  -4  11  -1   21.47    0.71 
  -4  11  -1   21.29    0.68 
   4  11   1   20.53    0.60 
  -4  11  -1   21.65    0.68 
   4  11   1   20.86    0.66 
  -4  11  -1   20.50    0.85 
  -4  11  -1   20.52    0.61 
  -5  11  -1    0.57    0.07 
  -5  11  -1    0.50    0.06 
  -5  11  -1    0.44    0.07 
   5  11   1    0.64    0.07 
   5  11   1    0.66    0.08 
  -5  11  -1    0.64    0.09 
  -6  11  -1    2.81    0.11 
   6  11   1    2.58    0.11 
  -6  12   1    1.15    0.07 
  -5  12   1    1.71    0.10 
  -5  12   1    1.84    0.14 
  -5  12   1    1.95    0.15 
   4  12  -1    3.56    0.21 
  -4  12   1    3.74    0.32 
  -4  12   1    3.64    0.16 
  -4  12   1    3.34    0.21 
  -4  12   1    3.57    0.22 
  -4  12   1    3.65    0.17 
  -4  12   1    3.56    0.23 
  -3  12   1    0.26    0.05 
   3  12  -1    0.26    0.07 
  -3  12   1    0.21    0.09 
   3  12  -1    0.22    0.05 
  -3  12   1    0.17    0.06 
  -3  12   1    0.31    0.07 
  -3  12   1    0.10    0.09 
   2 -12  -1    6.62    0.40 
   2  12  -1    6.06    0.23 
   2  12  -1    6.45    0.28 
  -2  12   1    6.93    0.39 
  -2  12   1    6.53    0.29 
  -2  12   1    6.55    0.23 
  -2  12   1    6.79    0.29 
   2  12  -1    6.18    0.27 
  -2  12   1    6.77    0.32 
  -1 -12   1    0.07    0.06 
   1 -12  -1    0.12    0.06 
   1  12  -1    0.09    0.04 
  -1  12   1    0.12    0.05 
  -1  12   1    0.27    0.05 
  -1  12   1    0.17    0.07 
  -1  12   1    0.19    0.07 
  -1  12   1    0.17    0.05 
   0 -12  -1    1.46    0.13 
   0 -12   1    1.54    0.15 
   0  12  -1    1.22    0.11 
   0  12   1    1.51    0.12 
   0  12   1    1.28    0.09 
   0  12   1    1.52    0.11 
   0  12  -1    1.46    0.17 
   0  12   1    1.25    0.14 
   0  12   1    1.57    0.13 
   0  12  -1    1.39    0.09 
  -1 -12  -1    1.23    0.12 
   1 -12   1    1.40    0.16 
  -1  12  -1    1.04    0.12 
  -1  12  -1    1.09    0.14 
  -1  12  -1    1.24    0.12 
  -1  12  -1    1.17    0.08 
   1  12   1    1.28    0.12 
  -1  12  -1    1.15    0.11 
   1  12   1    1.35    0.11 
   2 -12   1   16.12    0.73 
  -2  12  -1   16.22    0.46 
  -2  12  -1   15.59    0.54 
  -2  12  -1   16.01    0.53 
   2  12   1   16.18    0.48 
  -2  12  -1   15.95    0.58 
  -2  12  -1   15.96    0.64 
   2  12   1   15.24    0.51 
  -3  12  -1    5.72    0.28 
   3  12   1    5.38    0.22 
   3  12   1    5.71    0.26 
  -3  12  -1    5.62    0.27 
  -3  12  -1    5.54    0.21 
  -3  12  -1    5.33    0.35 
  -3  12  -1    5.45    0.30 
   4  12   1    0.07    0.05 
  -4  12  -1    0.19    0.11 
  -4  12  -1    0.05    0.04 
  -5  12  -1    1.35    0.11 
  -5  12  -1    1.35    0.13 
  -5  12  -1    1.39    0.09 
   5  12   1    1.25    0.10 
  -6  12  -1    0.09    0.02 
  -5  13   1    4.84    0.21 
  -5  13   1    4.35    0.17 
  -5  13   1    4.58    0.22 
  -4  13   1   15.02    0.52 
   4  13  -1   15.29    0.52 
  -4  13   1   14.53    0.52 
  -4  13   1   14.92    0.55 
  -4  13   1   13.68    0.67 
  -4  13   1   15.22    0.44 
  -3  13   1    1.85    0.18 
   3  13  -1    1.82    0.15 
  -3  13   1    1.88    0.11 
  -3  13   1    1.81    0.16 
  -3  13   1    1.69    0.22 
   2 -13  -1    2.34    0.26 
   2  13  -1    1.92    0.15 
  -2  13   1    2.25    0.16 
  -2  13   1    2.11    0.11 
   2  13  -1    1.95    0.12 
  -2  13   1    2.39    0.19 
  -2  13   1    2.09    0.23 
  -1 -13   1    0.97    0.13 
   1 -13  -1    1.02    0.15 
  -1  13   1    1.00    0.10 
   1  13  -1    1.19    0.10 
  -1  13   1    0.94    0.12 
  -1  13   1    1.03    0.11 
   1  13  -1    0.88    0.13 
  -1  13   1    0.86    0.15 
  -1  13   1    0.96    0.08 
   1  13  -1    0.94    0.09 
   0 -13  -1    1.72    0.16 
   0 -13   1    1.52    0.17 
   0  13  -1    1.78    0.15 
   0  13   1    1.78    0.13 
   0  13   1    1.59    0.17 
   0  13   1    1.60    0.13 
   0  13  -1    1.47    0.10 
   0  13  -1    1.43    0.12 
   0  13   1    1.67    0.10 
   0  13  -1    1.70    0.14 
   0  13   1    1.66    0.15 
   1 -13   1    1.64    0.19 
  -1  13  -1    1.39    0.09 
  -1  13  -1    1.49    0.13 
  -1  13  -1    1.30    0.13 
   1  13   1    1.21    0.10 
  -1  13  -1    1.21    0.13 
   1  13   1    1.16    0.12 
   1  13   1    1.47    0.11 
   2 -13   1    0.20    0.14 
  -2  13  -1    0.32    0.10 
  -2  13  -1    0.24    0.07 
   2  13   1    0.26    0.06 
   2  13   1    0.16    0.05 
  -2  13  -1    0.27    0.05 
  -2  13  -1    0.29    0.07 
  -2  13  -1    0.25    0.06 
  -3  13  -1    0.70    0.07 
  -3  13  -1    0.59    0.12 
   3  13   1    0.54    0.09 
   3  13   1    0.65    0.08 
  -3  13  -1    0.56    0.10 
  -3  13  -1    0.48    0.09 
  -3  13  -1    0.49    0.17 
   4  13   1    3.95    0.18 
  -4  13  -1    4.12    0.24 
  -4  13  -1    3.94    0.35 
  -4  13  -1    4.05    0.17 
   4  13   1    3.85    0.20 
  -4  13  -1    4.12    0.21 
  -4  13  -1    3.93    0.22 
   5  13   1   -0.02    0.03 
  -5  13  -1    0.10    0.04 
  -5  13  -1    0.03    0.03 
  -5  13  -1    0.08    0.04 
  -5  14   1    9.03    0.28 
  -5  14   1    9.31    0.34 
  -5  14   1    9.12    0.32 
  -4  14   1    0.04    0.04 
  -4  14   1   -0.01    0.05 
   4  14  -1    0.06    0.04 
  -4  14   1   -0.02    0.05 
  -4  14   1    0.02    0.03 
   4  14  -1   -0.04    0.06 
  -3  14   1    3.93    0.25 
  -3  14   1    3.99    0.23 
   3  14  -1    3.82    0.22 
  -3  14   1    4.06    0.34 
  -3  14   1    3.96    0.17 
  -3  14   1    3.86    0.23 
  -2  14   1   19.37    0.70 
   2  14  -1   20.10    0.64 
  -2  14   1   20.12    0.57 
  -2  14   1   20.07    0.66 
  -2  14   1   19.71    0.81 
  -2  14   1   19.72    0.65 
   1 -14  -1    0.04    0.12 
  -1 -14   1    0.21    0.08 
   1  14  -1    0.09    0.04 
   1  14  -1    0.10    0.05 
  -1  14   1    0.05    0.05 
  -1  14   1   -0.02    0.03 
  -1  14   1    0.00    0.06 
   1  14  -1    0.22    0.07 
   0 -14   1   -0.02    0.07 
   0 -14  -1    0.19    0.10 
   0  14   1    0.13    0.06 
   0  14  -1    0.21    0.06 
   0  14  -1    0.29    0.06 
   0  14   1    0.18    0.06 
   0  14   1    0.21    0.05 
   0  14  -1    0.20    0.07 
   0  14   1    0.31    0.08 
   0  14  -1    0.32    0.08 
   0  14   1    0.16    0.07 
   1  14   1    0.25    0.06 
   1  14   1    0.18    0.06 
  -1  14  -1    0.27    0.08 
  -1  14  -1    0.13    0.06 
  -1  14  -1    0.24    0.05 
  -1  14  -1    0.19    0.06 
   1  14   1    0.08    0.05 
   2  14   1    3.69    0.18 
  -2  14  -1    3.85    0.17 
  -2  14  -1    3.89    0.22 
  -2  14  -1    3.64    0.21 
  -2  14  -1    3.95    0.25 
   2  14   1    3.67    0.20 
   3  14   1    2.47    0.16 
  -3  14  -1    1.91    0.24 
  -3  14  -1    2.37    0.17 
  -3  14  -1    2.54    0.20 
  -3  14  -1    2.48    0.17 
  -3  14  -1    2.45    0.13 
   3  14   1    2.19    0.14 
  -4  14  -1    1.99    0.17 
  -4  14  -1    2.10    0.11 
   4  14   1    2.11    0.12 
  -4  14  -1    2.03    0.15 
  -4  14  -1    2.07    0.14 
  -5  14  -1    0.90    0.07 
  -5  14  -1    0.83    0.08 
  -5  14  -1    0.90    0.09 
  -5  15   1    2.22    0.12 
  -5  15   1    1.96    0.14 
  -5  15   1    2.22    0.10 
  -4  15   1    0.11    0.04 
  -4  15   1    0.24    0.07 
  -4  15   1    0.17    0.06 
   4  15  -1    0.15    0.05 
  -4  15   1    0.10    0.05 
  -3  15   1   28.46    0.93 
  -3  15   1   27.89    1.08 
  -3  15   1   30.08    0.80 
  -3  15   1   30.23    0.89 
   3  15  -1   29.36    0.88 
  -3  15   1   29.77    0.90 
  -2  15   1    3.09    0.20 
   2  15  -1    3.21    0.19 
  -2  15   1    3.56    0.21 
  -2  15   1    2.79    0.39 
  -2  15   1    3.18    0.15 
  -2  15   1    3.29    0.23 
   1  15  -1    0.48    0.08 
  -1  15   1    0.53    0.12 
  -1  15   1    0.53    0.07 
  -1  15   1    0.46    0.13 
   1  15  -1    0.51    0.09 
  -1  15   1    0.49    0.08 
  -1  15   1    0.52    0.09 
   0 -15   1   20.68    0.85 
   0  15   1   21.77    0.67 
   0  15   1   21.80    0.64 
   0  15   1   21.91    0.72 
   0  15  -1   21.98    0.72 
   0  15  -1   22.20    0.64 
   0  15  -1   22.21    0.70 
   0  15   1   22.23    0.69 
   1  15   1    1.88    0.14 
   1  15   1    1.81    0.14 
  -1  15  -1    1.84    0.12 
   1  15   1    1.98    0.14 
  -1  15  -1    1.57    0.16 
  -1  15  -1    1.77    0.15 
  -2  15  -1    5.87    0.32 
   2  15   1    5.83    0.25 
  -2  15  -1    5.71    0.28 
  -2  15  -1    5.51    0.22 
   2  15   1    5.85    0.26 
  -2  15  -1    5.98    0.28 
   3  15   1    1.85    0.14 
  -3  15  -1    1.58    0.15 
  -3  15  -1    2.11    0.14 
  -3  15  -1    1.67    0.11 
   3  15   1    1.82    0.12 
  -3  15  -1    1.60    0.16 
  -4  15  -1   14.65    0.43 
  -4  15  -1   14.73    0.53 
  -4  15  -1   14.63    0.50 
  -5  15  -1    0.08    0.04 
  -5  15  -1    0.04    0.03 
  -5  15  -1    0.12    0.03 
  -5  16   1    0.39    0.06 
  -5  16   1    0.34    0.04 
  -4  16   1    1.13    0.12 
  -4  16   1    1.16    0.08 
  -4  16   1    1.23    0.10 
  -4  16   1    1.31    0.12 
   4  16  -1    1.15    0.10 
  -3  16   1    7.97    0.33 
  -3  16   1    8.21    0.35 
  -3  16   1    8.53    0.28 
   3  16  -1    8.36    0.33 
  -3  16   1    7.97    0.38 
   2  16  -1   15.70    0.53 
  -2  16   1   14.93    0.69 
  -2  16   1   16.11    0.55 
  -2  16   1   15.47    0.59 
  -2  16   1   15.65    0.55 
  -2  16   1   15.89    0.47 
   1  16  -1   16.70    0.54 
   1  16  -1   16.47    0.55 
  -1  16   1   16.48    0.57 
  -1  16   1   16.60    0.50 
  -1  16   1   16.61    0.61 
  -1  16   1   17.12    0.56 
   0  16  -1    4.07    0.20 
   0  16   1    4.07    0.19 
   0  16  -1    3.89    0.23 
   0  16   1    4.01    0.24 
   0  16   1    4.30    0.21 
   0  16  -1    3.70    0.22 
   0  16   1    3.85    0.22 
  -2  16  -1   21.26    0.73 
  -2  16  -1   20.67    0.61 
  -2  16  -1   21.28    0.69 
   3  16   1    2.23    0.15 
  -3  16  -1    2.78    0.14 
  -3  16  -1    2.88    0.21 
  -3  16  -1    2.87    0.19 
  -3  16  -1    2.93    0.16 
  -4  16  -1    3.25    0.18 
  -4  16  -1    3.43    0.20 
  -4  16  -1    3.28    0.14 
  -4  17   1   -0.04    0.03 
  -4  17   1   -0.03    0.04 
  -4  17   1   -0.02    0.03 
   3  17  -1    0.23    0.06 
  -3  17   1    0.18    0.06 
  -3  17   1    0.22    0.07 
  -3  17   1    0.33    0.07 
  -3  17   1    0.25    0.05 
  -2  17   1    6.40    0.24 
  -2  17   1    5.91    0.32 
  -2  17   1    5.96    0.29 
  -2  17   1    6.46    0.28 
   2  17  -1    6.09    0.28 
  -1  17   1    0.47    0.11 
  -1  17   1    0.46    0.14 
  -1  17   1    0.44    0.11 
   1  17  -1    0.38    0.09 
   0  17   1   11.05    0.38 
   0  17  -1   11.02    0.42 
   0  17   1   10.99    0.40 
   0  17   1   10.93    0.41 
   0  17  -1   10.98    0.39 
   0  17  -1   10.51    0.43 
   0  17   1   11.00    0.44 
   1  17   1    0.50    0.08 
  -2  17  -1    2.63    0.20 
  -2  17  -1    3.01    0.19 
  -2  17  -1    2.68    0.14 
   2  17   1    2.54    0.16 
  -4  17  -1    3.09    0.16 
  -4  17  -1    2.90    0.18 
  -4  17  -1    2.83    0.13 
  -4  18   1    0.02    0.03 
  -4  18   1    0.03    0.03 
  -4  18   1    0.01    0.03 
   3  18  -1    2.10    0.13 
  -3  18   1    2.03    0.13 
  -3  18   1    2.18    0.15 
  -3  18   1    2.05    0.16 
  -2  18   1    0.36    0.07 
  -2  18   1    0.19    0.07 
  -2  18   1    0.31    0.06 
   2  18  -1    0.39    0.08 
  -2  18   1    0.36    0.08 
  -1  18   1    2.14    0.15 
  -1  18   1    1.73    0.14 
   1  18  -1    1.83    0.13 
  -1  18   1    2.07    0.13 
   1  18  -1    2.07    0.15 
  -1  18   1    2.02    0.17 
   0  18  -1    0.21    0.05 
   0  18  -1    0.10    0.05 
   0  18  -1    0.30    0.07 
   0  18   1    0.24    0.07 
   0  18   1    0.18    0.06 
   0  18   1    0.16    0.05 
  -1  18  -1   11.01    0.37 
  -1  18  -1   10.12    0.43 
  -1  18  -1   10.85    0.42 
   1  18   1   10.86    0.38 
  -2  18  -1    1.03    0.13 
  -2  18  -1    1.05    0.11 
  -2  18  -1    1.12    0.09 
  -3  18  -1    0.23    0.06 
  -3  18  -1    0.25    0.06 
  -3  18  -1    0.25    0.05 
  -4  18  -1    4.17    0.15 
  -4  18  -1    4.30    0.20 
  -4  18  -1    4.40    0.19 
  -3  19   1    0.55    0.09 
   3  19  -1    0.48    0.08 
  -3  19   1    0.44    0.06 
  -3  19   1    0.45    0.07 
   2  19  -1    1.54    0.12 
  -2  19   1    1.76    0.15 
  -2  19   1    1.74    0.16 
  -2  19   1    1.42    0.12 
   1  19  -1   25.58    0.76 
  -1  19   1   25.41    0.81 
  -1  19   1   26.70    0.74 
  -1  19   1   26.72    0.79 
   0  19   1   30.97    0.92 
   0  19   1   31.35    0.87 
   0  19  -1   31.60    0.88 
   0  19  -1   31.63    0.91 
   0  19   1   31.53    0.89 
   0  19  -1   31.00    0.92 
  -1  19  -1    4.89    0.26 
  -1  19  -1    4.84    0.21 
   1  19   1    4.77    0.21 
  -1  19  -1    4.67    0.23 
  -2  19  -1    3.84    0.17 
  -2  19  -1    3.93    0.23 
  -2  19  -1    3.93    0.21 
  -3  19  -1    0.17    0.04 
  -3  19  -1    0.23    0.06 
  -3  19  -1    0.25    0.06 
  -3  20   1    0.09    0.03 
  -3  20   1    0.10    0.04 
  -3  20   1    0.02    0.03 
  -2  20   1    0.09    0.05 
  -2  20   1    0.02    0.04 
   2  20  -1    0.03    0.04 
  -2  20   1    0.09    0.04 
   1  20  -1    0.21    0.05 
  -1  20   1    0.11    0.04 
  -1  20   1    0.12    0.05 
  -1  20   1    0.10    0.06 
   0  20   1    5.55    0.22 
   0  20  -1    6.18    0.29 
   0  20   1    5.66    0.23 
   0  20  -1    5.58    0.25 
  -1  20  -1    2.92    0.18 
  -1  20  -1    3.06    0.18 
  -1  20  -1    3.29    0.24 
  -2  20  -1    0.22    0.05 
  -2  20  -1    0.19    0.06 
  -2  20  -1    0.19    0.06 
  -3  20  -1    0.18    0.05 
  -3  20  -1    0.23    0.05 
  -3  20  -1    0.25    0.07 
  -2  21   1    6.17    0.20 
  -2  21   1    6.38    0.25 
  -2  21   1    6.55    0.23 
  -1  21   1    8.34    0.30 
  -1  21   1    8.06    0.26 
  -1  21   1    8.18    0.28 
   1  21  -1    8.32    0.29 
   0  21   1   -0.04    0.05 
   0  21  -1    0.08    0.04 
   0  21  -1    0.02    0.04 
  -1  21  -1    0.73    0.08 
  -1  21  -1    0.68    0.08 
  -1  21  -1    0.70    0.07 
  -2  21  -1    0.49    0.06 
  -2  21  -1    0.63    0.07 
   0  22  -1    3.63    0.14 
  -1  22  -1    2.84    0.12 
  -1  22  -1    2.84    0.11 
  -7   0   2   -0.01    0.03 
  -6   0   2   18.63    0.83 
  -6   0   2   19.99    0.67 
  -5   0   2    0.04    0.07 
  -5   0   2    0.06    0.07 
  -4   0   2    0.12    0.06 
  -4   0   2    0.10    0.06 
  -3   0   2    0.05    0.05 
   3   0  -2    0.05    0.05 
   2   0  -2   94.65    2.45 
  -1   0   2   -0.01    0.02 
  -1   0   2    0.05    0.03 
   0   0   2   12.98    0.34 
  -1   0  -2    0.06    0.03 
   1   0   2    0.06    0.03 
   2   0   2  180.43    4.61 
  -2   0  -2  186.09    4.62 
   3   0   2    0.02    0.05 
   4   0   2    0.11    0.08 
  -4   0  -2    0.18    0.07 
  -5   0  -2    0.06    0.08 
  -5   0  -2   -0.05    0.05 
  -6   0  -2    9.67    0.37 
  -7   0  -2    0.06    0.03 
   7   0   2    0.03    0.03 
  -7  -1   2    0.41    0.07 
  -7   1   2    0.49    0.07 
  -6  -1   2    7.89    0.52 
  -6  -1   2    9.05    0.38 
  -6   1   2    8.48    0.38 
  -6   1   2    8.46    0.52 
  -5  -1   2   10.83    0.59 
  -5  -1   2   11.33    0.49 
  -5   1   2   11.54    0.61 
  -5   1   2   11.60    0.49 
  -4  -1   2    0.01    0.05 
  -4  -1   2   -0.04    0.06 
  -4   1   2   -0.03    0.04 
  -4   1   2    0.02    0.05 
   3  -1  -2    4.30    0.27 
   2  -1  -2   67.70    1.81 
  -2   1   2   68.45    1.81 
  -2   1   2   67.95    1.84 
  -1  -1   2  547.74   15.61 
   1  -1  -2  505.55   15.34 
  -1   1   2  438.12   18.41 
   1   1  -2  516.27   15.29 
   0   1   2   50.97    1.28 
  -1  -1  -2    0.64    0.06 
   1  -1   2    0.51    0.07 
   1   1   2    0.56    0.06 
  -1   1  -2    0.67    0.06 
  -2  -1  -2   18.43    0.60 
   2   1   2   17.73    0.59 
  -2   1  -2   17.55    0.59 
   3  -1   2   18.26    0.71 
   3   1   2   19.44    0.71 
   4  -1   2    1.39    0.19 
  -4  -1  -2    1.12    0.13 
   4   1   2    1.14    0.18 
  -4   1  -2    0.77    0.12 
  -4   1  -2    0.82    0.16 
  -5  -1  -2   17.39    0.60 
  -5  -1  -2   16.61    0.81 
  -5   1  -2   16.99    0.59 
  -5   1  -2   16.03    0.80 
  -6  -1  -2    5.09    0.25 
  -6   1  -2    5.53    0.26 
  -7  -1  -2    0.05    0.03 
   7   1   2    0.02    0.03 
   7  -2  -2   -0.03    0.04 
  -7  -2   2    0.05    0.04 
  -7   2   2    0.02    0.04 
  -6  -2   2    0.25    0.08 
  -6   2   2    0.15    0.07 
  -6   2   2    0.24    0.14 
  -5  -2   2    0.75    0.16 
  -5  -2   2    0.91    0.14 
  -5   2   2    0.74    0.14 
  -5   2   2    0.58    0.16 
   4  -2  -2    8.98    0.49 
  -4  -2   2    8.98    0.47 
  -4   2   2    8.83    0.40 
  -4   2   2    7.89    0.48 
  -4   2   2    8.97    0.35 
   3  -2  -2    6.76    0.36 
  -3   2   2    6.72    0.35 
   2  -2  -2   45.78    1.29 
  -2   2   2   46.30    1.30 
  -2   2   2   47.27    1.30 
   1  -2  -2   68.04    1.66 
  -1   2   2   60.85    1.69 
  -1   2   2   66.97    1.67 
   0   2   2   90.54    2.26 
   1  -2   2    0.68    0.07 
   1   2   2    0.62    0.06 
  -2  -2  -2   41.54    1.19 
   2   2   2   41.55    1.18 
   3  -2   2   14.75    0.62 
   3   2   2   14.41    0.58 
  -4  -2  -2    1.80    0.16 
   4  -2   2    1.91    0.23 
  -4   2  -2    1.86    0.22 
  -4   2  -2    1.82    0.15 
  -5  -2  -2    1.46    0.15 
  -5   2  -2    1.68    0.25 
  -5   2  -2    1.51    0.15 
  -6  -2  -2   10.20    0.38 
  -6   2  -2   10.46    0.39 
   7  -2   2    5.13    0.18 
  -7  -2  -2    4.86    0.17 
   7   2   2    4.91    0.18 
  -7   2  -2    4.63    0.15 
  -7   2  -2    4.78    0.18 
   7  -3  -2    0.16    0.04 
  -7  -3   2    0.10    0.05 
  -7   3   2    0.24    0.05 
  -6  -3   2   29.07    0.88 
  -6   3   2   26.55    0.86 
  -5  -3   2    0.24    0.09 
  -5  -3   2    0.11    0.09 
  -5   3   2    0.09    0.05 
  -5   3   2    0.24    0.09 
   4  -3  -2    8.67    0.49 
  -4  -3   2    8.68    0.41 
  -4   3   2    8.26    0.47 
  -4   3   2    8.71    0.34 
  -4   3   2    8.36    0.39 
   3  -3  -2    1.97    0.19 
  -3   3   2    1.90    0.18 
   2  -3  -2    4.59    0.24 
  -2   3   2    4.91    0.24 
   1  -3  -2  156.66    3.85 
  -1   3   2  155.70    3.86 
  -1   3   2  154.32    3.84 
   0   3  -2   36.78    0.98 
   0   3   2   42.08    1.04 
   1  -3   2   31.43    0.87 
  -1  -3  -2   32.00    0.86 
  -1   3  -2   31.32    0.88 
  -2  -3  -2    0.75    0.10 
   2  -3   2    0.56    0.10 
   2   3   2    0.75    0.09 
   3  -3   2   48.30    1.50 
  -3   3  -2   49.00    1.49 
   4  -3   2    0.81    0.17 
  -4  -3  -2    0.88    0.13 
  -4   3  -2    0.82    0.19 
  -4   3  -2    0.71    0.12 
  -5  -3  -2   21.46    0.73 
  -5   3  -2   26.06    1.19 
  -5   3  -2   21.08    0.72 
  -6  -3  -2    0.28    0.07 
   6  -3   2    0.26    0.07 
  -6   3  -2    0.21    0.06 
   7  -3   2    0.09    0.04 
   7   3   2    0.05    0.03 
  -7   3  -2    0.06    0.03 
  -7   3  -2    0.05    0.02 
   7  -4  -2    2.24    0.11 
  -7   4   2    2.32    0.12 
  -6  -4   2    6.19    0.30 
  -6   4   2    5.88    0.29 
  -5  -4   2    8.57    0.52 
  -5  -4   2    8.70    0.40 
  -5   4   2    8.40    0.40 
  -5   4   2    8.15    0.34 
  -5   4   2    8.39    0.51 
  -4  -4   2    1.35    0.20 
   4  -4  -2    1.63    0.20 
  -4   4   2    1.42    0.13 
   4   4  -2    1.80    0.14 
  -4   4   2    1.56    0.20 
  -4   4   2    1.34    0.15 
   3  -4  -2   67.19    1.94 
  -3   4   2   68.95    1.93 
   2  -4  -2   11.99    0.45 
  -2   4   2   11.42    0.43 
   1  -4  -2   14.79    0.45 
  -1   4   2   14.96    0.43 
  -1   4   2   14.18    0.46 
   0  -4  -2    0.05    0.02 
   0   4   2    0.06    0.04 
   0   4  -2    0.05    0.02 
  -1  -4  -2  284.63    6.99 
  -1   4  -2  285.57    7.01 
  -2  -4  -2   16.18    0.58 
   2  -4   2   16.61    0.60 
   3  -4   2    1.29    0.17 
  -3   4  -2    1.37    0.17 
   4  -4   2    2.11    0.27 
  -4   4  -2    1.98    0.24 
  -4   4  -2    2.34    0.17 
  -5  -4  -2   19.81    0.67 
  -5   4  -2   20.72    0.68 
  -5   4  -2   20.05    0.89 
   6  -4   2    0.11    0.07 
  -6   4  -2    0.13    0.06 
   7   5  -2    0.00    0.02 
  -7   5   2    0.01    0.03 
  -6  -5   2    0.66    0.14 
  -6   5   2    0.51    0.09 
  -6   5   2    0.72    0.11 
  -5  -5   2    9.13    0.42 
  -5  -5   2    8.61    0.59 
  -5   5   2    9.24    0.41 
  -5   5   2    8.84    0.36 
   4  -5  -2   -0.05    0.06 
   4   5  -2    0.06    0.04 
  -4   5   2   -0.07    0.04 
  -4   5   2   -0.07    0.04 
  -4   5   2    0.01    0.06 
   3  -5  -2    3.27    0.25 
  -3   5   2    3.30    0.24 
   2  -5  -2  135.36    3.50 
  -2   5   2  137.50    3.50 
   1  -5  -2    4.17    0.19 
  -1   5   2    4.73    0.17 
  -1   5   2    4.34    0.21 
   0  -5  -2  156.92    3.97 
   0   5   2  169.12    4.07 
  -1  -5  -2    4.28    0.19 
   1  -5   2    4.30    0.21 
  -1   5  -2    4.23    0.20 
   1   5   2    4.43    0.21 
  -2  -5  -2   66.50    1.90 
   2  -5   2   67.00    1.84 
  -2   5  -2   63.95    1.80 
   3  -5   2    0.46    0.19 
  -3   5  -2    0.84    0.09 
  -3   5  -2    0.85    0.13 
   4  -5   2    0.58    0.14 
  -4   5  -2    0.20    0.07 
  -4   5  -2    0.40    0.07 
  -4   5  -2    0.35    0.09 
  -4   5  -2    0.25    0.11 
  -5  -5  -2   -0.08    0.07 
  -5   5  -2    0.03    0.05 
  -5   5  -2    0.20    0.10 
   6  -5   2    1.78    0.14 
  -6  -5  -2    1.93    0.22 
  -6   5  -2    1.93    0.14 
  -7   6   2    4.81    0.17 
   7   6  -2    4.49    0.16 
  -6   6   2    1.15    0.12 
  -6   6   2    0.80    0.10 
  -5  -6   2   28.05    1.09 
  -5   6   2   28.94    0.91 
  -5   6   2   29.65    0.87 
  -5   6   2   28.15    1.09 
   4  -6  -2   29.86    1.12 
  -4   6   2   29.57    0.92 
   4   6  -2   28.71    0.88 
  -4   6   2   29.33    0.89 
  -4   6   2   29.13    0.89 
  -4   6   2   29.05    1.06 
  -4   6   2   29.86    0.89 
   3  -6  -2   27.52    0.91 
  -3   6   2   21.87    0.75 
  -3   6   2   25.61    0.87 
   3   6  -2   25.08    0.74 
  -3   6   2   24.32    0.75 
   2  -6  -2   92.00    2.45 
  -2   6   2   93.00    2.45 
   1  -6  -2    1.72    0.11 
  -1   6   2    1.70    0.13 
   0  -6  -2    0.05    0.02 
   0   6   2    0.01    0.04 
   0   6  -2    0.10    0.03 
   1  -6   2   88.40    2.29 
  -1  -6  -2   90.60    2.27 
  -1   6  -2   87.50    2.26 
   1   6   2   86.17    2.29 
   2  -6   2    0.08    0.06 
  -2   6  -2    0.03    0.04 
   3  -6   2   10.53    0.53 
  -3   6  -2    8.37    0.34 
  -3   6  -2   10.02    0.48 
   4  -6   2   47.54    1.65 
  -4   6  -2   46.28    1.53 
  -4   6  -2   46.05    1.30 
  -4   6  -2   46.03    1.27 
  -4   6  -2   47.38    1.31 
   5  -6   2    1.15    0.12 
  -5   6  -2    0.96    0.11 
  -5   6  -2    1.48    0.21 
  -5   6  -2    0.94    0.12 
   6  -6   2    4.67    0.22 
  -6   6  -2    4.74    0.21 
   6   6   2    4.50    0.20 
  -6   7   2    2.50    0.14 
  -6   7   2    2.66    0.16 
  -5  -7   2    0.41    0.14 
  -5   7   2    0.23    0.07 
  -5   7   2    0.24    0.12 
  -5   7   2    0.21    0.07 
  -5   7   2    0.18    0.07 
   4  -7  -2    5.47    0.42 
  -4   7   2    5.39    0.27 
  -4   7   2    5.85    0.30 
  -4   7   2    5.52    0.38 
  -4   7   2    6.20    0.30 
  -4   7   2    5.55    0.27 
   3  -7  -2    4.87    0.32 
  -3   7   2    4.53    0.23 
  -3   7   2    4.89    0.31 
  -3   7   2    4.33    0.24 
   2  -7  -2   35.99    1.09 
  -2   7   2   36.32    1.09 
   1  -7  -2   21.21    0.65 
  -1   7   2   22.30    0.68 
   0  -7  -2    1.08    0.07 
   0   7   2    1.19    0.11 
   0   7  -2    1.18    0.09 
  -1  -7  -2  231.79    5.75 
   1  -7   2  242.39    5.79 
   1   7   2  228.66    5.78 
  -1   7  -2  224.32    5.74 
   2  -7   2   14.36    0.59 
  -2   7  -2   15.29    0.56 
   3  -7   2   20.64    0.85 
  -3   7  -2   20.89    0.64 
  -3   7  -2   19.99    0.62 
  -3   7  -2   23.06    0.78 
  -3   7  -2   20.20    0.78 
   3   7   2   19.43    0.63 
  -4   7  -2    3.25    0.20 
  -4   7  -2    3.59    0.21 
  -4   7  -2    3.59    0.21 
  -4   7  -2    3.91    0.32 
  -5   7  -2    1.39    0.12 
  -5   7  -2    1.51    0.14 
  -5   7  -2    1.43    0.24 
   6   7   2    2.09    0.13 
  -6   7  -2    2.12    0.11 
  -6   7  -2    2.07    0.13 
  -6   8   2    0.16    0.06 
  -6   8   2    0.15    0.05 
  -5  -8   2    7.97    0.50 
  -5   8   2    7.09    0.30 
  -5   8   2    7.55    0.35 
  -5   8   2    7.12    0.46 
  -5   8   2    7.18    0.35 
   4  -8  -2    3.97    0.50 
  -4   8   2    3.98    0.23 
  -4   8   2    3.60    0.22 
  -4   8   2    3.74    0.23 
  -4   8   2    3.97    0.32 
  -4   8   2    3.88    0.24 
   4   8  -2    3.97    0.22 
   3  -8  -2   24.19    0.90 
  -3   8   2   23.68    0.75 
  -3   8   2   23.94    0.88 
   3   8  -2   23.38    0.72 
  -3   8   2   23.96    0.73 
  -3   8   2   23.52    0.73 
  -3   8   2   22.59    0.72 
   2  -8  -2    0.02    0.04 
  -2   8   2    0.13    0.06 
   1  -8  -2    0.06    0.04 
  -1   8   2    0.05    0.05 
   0  -8   2    6.99    0.28 
   0  -8  -2    6.95    0.25 
   0   8   2    6.96    0.31 
   0   8  -2    6.60    0.27 
  -1  -8  -2   50.50    1.39 
   1  -8   2   51.70    1.41 
   1   8   2   48.78    1.40 
  -1   8  -2   48.84    1.36 
   2  -8   2    6.66    0.37 
  -2   8  -2    7.09    0.34 
   3  -8   2   10.50    0.57 
  -3   8  -2    9.92    0.37 
  -3   8  -2    9.84    0.36 
  -3   8  -2   10.00    0.40 
  -3   8  -2   10.23    0.50 
  -3   8  -2    9.98    0.37 
  -4   8  -2    8.77    0.35 
  -4   8  -2    9.26    0.35 
  -4   8  -2    8.80    0.34 
  -4   8  -2    8.24    0.36 
  -4   8  -2    8.68    0.50 
  -5   8  -2    2.22    0.15 
  -5   8  -2    2.30    0.15 
  -5   8  -2    2.50    0.19 
  -5   8  -2    2.07    0.25 
  -6   8  -2    2.63    0.16 
  -6   9   2    0.30    0.04 
  -6   9   2    0.32    0.06 
  -5   9   2    4.81    0.24 
  -5   9   2    4.81    0.24 
  -5   9   2    4.72    0.24 
  -5   9   2    4.74    0.25 
  -5   9   2    4.55    0.37 
  -4   9   2    1.23    0.13 
  -4   9   2    1.01    0.12 
  -4   9   2    1.08    0.12 
  -4   9   2    1.33    0.19 
   4   9  -2    1.08    0.12 
  -4   9   2    1.23    0.14 
   3  -9  -2   14.23    0.65 
   3   9  -2   13.21    0.47 
  -3   9   2   13.62    0.51 
  -3   9   2   13.40    0.49 
  -3   9   2   14.22    0.49 
  -3   9   2   13.87    0.47 
  -3   9   2   13.86    0.61 
   2  -9  -2    2.85    0.21 
  -2   9   2    2.20    0.15 
  -2   9   2    2.76    0.16 
  -2   9   2    2.60    0.21 
   2   9  -2    2.62    0.15 
  -2   9   2    2.27    0.17 
   1  -9  -2    2.51    0.18 
  -1   9   2    2.65    0.20 
   0  -9  -2    5.44    0.22 
   0  -9   2    5.69    0.26 
   0   9   2    5.75    0.29 
   0   9  -2    5.36    0.24 
  -1  -9  -2    3.58    0.23 
   1  -9   2    3.88    0.24 
  -1   9  -2    3.76    0.21 
   1   9   2    3.57    0.23 
  -2   9  -2   71.07    1.81 
  -2   9  -2   71.36    1.87 
  -2   9  -2   70.49    1.91 
  -2   9  -2   73.67    1.98 
   3  -9   2   14.21    0.71 
  -3   9  -2   14.60    0.52 
  -3   9  -2   14.07    0.45 
   3   9   2   14.29    0.48 
  -3   9  -2   13.79    0.61 
  -3   9  -2   14.42    0.49 
  -3   9  -2   14.19    0.48 
  -4   9  -2    4.73    0.24 
  -4   9  -2    4.96    0.37 
  -4   9  -2    4.84    0.25 
  -4   9  -2    5.34    0.27 
  -4   9  -2    5.20    0.23 
  -5   9  -2    0.89    0.18 
  -5   9  -2    1.05    0.10 
  -5   9  -2    1.11    0.10 
  -5   9  -2    1.17    0.13 
  -5   9  -2    0.99    0.09 
  -6   9  -2    0.12    0.03 
   6   9   2    0.12    0.04 
   6   9   2    0.13    0.04 
  -6   9  -2    0.12    0.04 
  -6  10   2    3.19    0.15 
  -6  10   2    3.16    0.13 
   6  10  -2    3.36    0.13 
  -6  10   2    2.98    0.13 
  -5  10   2    0.53    0.09 
  -5  10   2    0.54    0.09 
  -5  10   2    0.46    0.08 
  -5  10   2    0.67    0.10 
  -5  10   2    0.35    0.14 
  -4  10   2   32.84    1.18 
  -4  10   2   33.34    1.01 
  -4  10   2   32.50    0.98 
  -4  10   2   32.24    0.94 
  -4  10   2   32.78    0.99 
   4  10  -2   33.30    0.99 
   3 -10  -2   -0.03    0.09 
  -3  10   2    0.00    0.04 
  -3  10   2    0.06    0.05 
  -3  10   2   -0.03    0.04 
  -3  10   2    0.07    0.04 
  -3  10   2   -0.03    0.06 
   3  10  -2    0.04    0.04 
   2 -10  -2   22.99    0.82 
  -2  10   2   22.65    0.70 
  -2  10   2   23.36    0.71 
  -2  10   2   23.61    0.75 
  -2  10   2   23.96    0.82 
   2  10  -2   23.62    0.69 
  -2  10   2   22.03    0.65 
   1 -10  -2    9.64    0.39 
  -1  10   2    9.31    0.42 
   0 -10  -2   42.41    1.19 
   0 -10   2   43.24    1.24 
   0  10  -2   43.29    1.25 
   0  10   2   46.10    1.28 
   1 -10   2    0.47    0.10 
  -1  10  -2    0.71    0.08 
  -1  10  -2    0.48    0.09 
  -1  10  -2    0.50    0.10 
  -1  10  -2    0.38    0.04 
   1  10   2    0.47    0.10 
   2 -10   2   16.08    0.69 
  -2  10  -2   16.32    0.56 
  -2  10  -2   16.22    0.52 
  -2  10  -2   16.03    0.45 
  -2  10  -2   16.29    0.61 
   2  10   2   15.73    0.47 
  -2  10  -2   15.73    0.46 
  -2  10  -2   16.08    0.53 
   3 -10   2   14.95    0.74 
  -3  10  -2   14.09    0.49 
  -3  10  -2   14.41    0.44 
  -3  10  -2   13.82    0.61 
  -3  10  -2   14.90    0.54 
  -3  10  -2   14.11    0.49 
   3  10   2   14.05    0.48 
  -4  10  -2    1.23    0.13 
  -4  10  -2    1.46    0.11 
  -4  10  -2    1.18    0.12 
  -4  10  -2    1.78    0.14 
  -4  10  -2    1.38    0.20 
  -5  10  -2    2.95    0.15 
  -5  10  -2    2.84    0.14 
  -5  10  -2    2.99    0.17 
  -5  10  -2    3.04    0.19 
   5  10   2    3.00    0.15 
   5  10   2    2.83    0.15 
  -6  10  -2    0.03    0.02 
   6  10   2    0.00    0.03 
  -6  11   2    0.09    0.04 
  -6  11   2    0.18    0.03 
  -5  11   2    0.05    0.04 
  -5  11   2    0.07    0.05 
  -5  11   2    0.06    0.04 
  -5  11   2    0.04    0.03 
   5  11  -2    0.03    0.03 
  -5  11   2    0.06    0.04 
  -4  11   2    6.10    0.29 
  -4  11   2    5.37    0.28 
  -4  11   2    6.02    0.25 
  -4  11   2    5.93    0.30 
   4  11  -2    5.93    0.29 
  -4  11   2    6.00    0.41 
   3 -11  -2    8.71    0.53 
  -3  11   2    9.61    0.31 
   3  11  -2    9.48    0.38 
  -3  11   2    9.69    0.42 
  -3  11   2    9.47    0.38 
  -3  11   2    9.08    0.32 
  -3  11   2    9.68    0.39 
  -3  11   2    9.24    0.49 
   2 -11  -2    0.20    0.07 
   2  11  -2    0.06    0.04 
  -2  11   2    0.14    0.08 
  -2  11   2    0.09    0.03 
  -2  11   2    0.08    0.05 
  -2  11   2    0.03    0.04 
  -2  11   2    0.00    0.04 
   1 -11  -2    1.48    0.14 
  -1  11   2    1.44    0.12 
  -1  11   2    1.52    0.17 
  -1  11   2    1.41    0.08 
  -1  11   2    1.57    0.12 
   1  11  -2    1.55    0.12 
   0 -11  -2    0.89    0.09 
   0 -11   2    0.93    0.11 
   0  11   2    0.97    0.12 
   0  11  -2    0.69    0.08 
   0  11   2    0.75    0.11 
  -1 -11  -2   95.87    2.44 
   1 -11   2  107.14    2.74 
  -1  11  -2   92.23    2.37 
  -1  11  -2   93.16    2.45 
   1  11   2   93.62    2.39 
  -1  11  -2   94.18    2.53 
   1  11   2   93.04    2.58 
  -1  11  -2   92.88    2.49 
   2 -11   2    2.58    0.25 
  -2  11  -2    2.52    0.12 
   2  11   2    2.71    0.13 
  -2  11  -2    2.37    0.21 
  -2  11  -2    2.74    0.17 
  -2  11  -2    2.64    0.19 
  -2  11  -2    2.53    0.17 
   2  11   2    2.53    0.16 
  -3  11  -2    7.70    0.33 
  -3  11  -2    8.14    0.37 
   3  11   2    7.82    0.28 
   3  11   2    7.81    0.33 
  -3  11  -2    8.11    0.27 
  -3  11  -2    7.97    0.44 
  -3  11  -2    8.05    0.34 
  -3  11  -2    7.87    0.27 
   4  11   2    0.63    0.07 
  -4  11  -2    0.46    0.14 
  -4  11  -2    0.59    0.08 
  -4  11  -2    0.60    0.09 
   4  11   2    0.60    0.08 
  -4  11  -2    0.51    0.09 
  -4  11  -2    0.56    0.07 
  -4  11  -2    0.96    0.11 
  -5  11  -2    1.48    0.10 
  -5  11  -2    1.54    0.15 
  -5  11  -2    1.39    0.12 
  -5  11  -2    1.59    0.10 
   5  11   2    1.68    0.11 
  -6  11  -2    0.05    0.03 
   6  11   2    0.06    0.03 
  -6  12   2    7.17    0.21 
  -6  12   2    6.92    0.22 
  -5  12   2    0.05    0.04 
  -5  12   2    0.03    0.05 
  -5  12   2    0.02    0.03 
  -5  12   2    0.00    0.04 
  -4  12   2    0.98    0.12 
  -4  12   2    0.89    0.12 
   4  12  -2    0.82    0.11 
  -4  12   2    0.83    0.08 
  -4  12   2    0.83    0.18 
  -4  12   2    1.04    0.10 
  -4  12   2    1.04    0.12 
  -3  12   2    0.88    0.08 
  -3  12   2    0.94    0.12 
   3  12  -2    1.07    0.12 
  -3  12   2    0.61    0.11 
  -3  12   2    0.91    0.19 
  -3  12   2    0.94    0.12 
   2 -12  -2    9.60    0.48 
  -2  12   2   10.18    0.43 
   2  12  -2    9.87    0.37 
  -2  12   2    9.80    0.39 
  -2  12   2   10.33    0.31 
  -2  12   2   10.18    0.51 
   2  12  -2    9.84    0.37 
  -1 -12   2   17.89    0.63 
   1 -12  -2   18.09    0.66 
  -1  12   2   18.50    0.70 
  -1  12   2   16.78    0.56 
   1  12  -2   17.40    0.56 
   1  12  -2   17.35    0.53 
  -1  12   2   17.24    0.56 
  -1  12   2   17.77    0.61 
  -1  12   2   17.20    0.49 
   0 -12  -2    2.04    0.15 
   0 -12   2    1.87    0.18 
   0  12  -2    2.02    0.11 
   0  12   2    1.97    0.11 
   0  12   2    2.42    0.19 
   0  12  -2    2.15    0.14 
   0  12   2    2.01    0.14 
   0  12  -2    2.13    0.16 
   0  12   2    2.19    0.14 
   1 -12   2    4.49    0.31 
  -1 -12  -2    4.27    0.22 
  -1  12  -2    4.42    0.24 
   1  12   2    3.38    0.21 
   1  12   2    4.51    0.19 
   1  12   2    4.45    0.30 
  -1  12  -2    4.59    0.22 
  -1  12  -2    4.42    0.17 
   2 -12   2    0.12    0.11 
   2  12   2    0.06    0.04 
  -2  12  -2    0.07    0.05 
   2  12   2    0.06    0.05 
  -2  12  -2    0.12    0.04 
  -2  12  -2    0.02    0.05 
  -2  12  -2    0.06    0.05 
  -2  12  -2    0.23    0.09 
  -3  12  -2   30.42    0.92 
   3  12   2   31.76    0.86 
  -3  12  -2   30.86    0.83 
  -3  12  -2   30.36    1.07 
  -3  12  -2   32.19    0.95 
  -3  12  -2   32.19    0.99 
  -3  12  -2   31.85    0.85 
   3  12   2   31.63    0.91 
  -4  12  -2    5.73    0.27 
  -4  12  -2    5.93    0.23 
  -4  12  -2    5.75    0.38 
  -4  12  -2    5.50    0.21 
   4  12   2    5.72    0.23 
  -4  12  -2    5.59    0.29 
   5  12   2    4.71    0.19 
  -5  12  -2    4.95    0.18 
  -5  12  -2    5.09    0.24 
  -5  12  -2    4.97    0.22 
  -5  13   2    2.03    0.10 
  -5  13   2    2.13    0.14 
  -5  13   2    2.13    0.14 
  -4  13   2    2.85    0.29 
  -4  13   2    2.60    0.20 
   4  13  -2    2.95    0.19 
  -4  13   2    2.82    0.19 
  -4  13   2    2.81    0.19 
  -4  13   2    2.77    0.13 
  -3  13   2    0.34    0.08 
  -3  13   2    0.38    0.09 
  -3  13   2    0.42    0.11 
  -3  13   2    0.36    0.05 
   3  13  -2    0.44    0.10 
  -3  13   2    0.47    0.16 
  -2  13   2    3.69    0.21 
  -2  13   2    3.63    0.30 
  -2  13   2    3.49    0.24 
   2  13  -2    3.92    0.21 
  -2  13   2    3.70    0.21 
   2  13  -2    3.77    0.20 
  -2  13   2    3.77    0.17 
   1 -13  -2    2.45    0.21 
  -1 -13   2    2.36    0.21 
   1  13  -2    2.56    0.16 
   1  13  -2    2.10    0.16 
  -1  13   2    2.07    0.11 
  -1  13   2    2.27    0.18 
   1  13  -2    2.36    0.14 
  -1  13   2    2.15    0.15 
  -1  13   2    2.09    0.15 
  -1  13   2    2.25    0.22 
   0 -13   2   -0.07    0.05 
   0 -13  -2    0.15    0.07 
   0  13  -2    0.05    0.05 
   0  13  -2    0.02    0.03 
   0  13   2   -0.06    0.04 
   0  13   2    0.05    0.04 
   0  13   2   -0.08    0.04 
   0  13  -2    0.09    0.04 
   0  13   2    0.07    0.04 
   0  13   2    0.03    0.03 
   1 -13   2   12.48    0.59 
  -1  13  -2   12.47    0.45 
  -1  13  -2   12.75    0.38 
   1  13   2   12.45    0.41 
   1  13   2   11.95    0.43 
  -1  13  -2   12.43    0.48 
   1  13   2   11.49    0.45 
  -1  13  -2   12.43    0.43 
   1  13   2   13.41    0.42 
   2 -13   2   11.81    0.74 
  -2  13  -2   12.77    0.46 
   2  13   2   11.78    0.42 
   2  13   2   12.49    0.40 
  -2  13  -2   12.44    0.44 
  -2  13  -2   12.11    0.49 
  -2  13  -2   12.31    0.38 
  -3  13  -2   17.47    0.57 
  -3  13  -2   17.38    0.51 
  -3  13  -2   17.73    0.59 
  -3  13  -2   17.65    0.64 
   3  13   2   17.44    0.56 
   3  13   2   16.85    0.52 
  -4  13  -2    0.22    0.06 
  -4  13  -2    0.09    0.03 
  -4  13  -2    0.19    0.06 
  -4  13  -2    0.29    0.13 
   4  13   2    0.12    0.05 
  -5  13  -2    9.14    0.28 
   5  13   2    8.77    0.28 
  -5  13  -2    8.80    0.33 
  -5  13  -2    8.76    0.31 
  -5  14   2    0.72    0.09 
  -5  14   2    0.71    0.09 
  -5  14   2    0.81    0.07 
  -4  14   2    0.56    0.07 
  -4  14   2    0.76    0.10 
   4  14  -2    0.80    0.10 
  -4  14   2    0.70    0.11 
  -4  14   2    0.70    0.12 
  -3  14   2   18.17    0.52 
  -3  14   2   17.92    0.61 
  -3  14   2   17.50    0.78 
   3  14  -2   17.97    0.60 
  -3  14   2   18.30    0.66 
  -3  14   2   17.48    0.61 
  -2  14   2   10.89    0.42 
  -2  14   2   11.06    0.35 
  -2  14   2   10.95    0.57 
   2  14  -2   10.89    0.40 
   2  14  -2   11.09    0.41 
  -2  14   2   10.85    0.42 
  -2  14   2   10.86    0.47 
  -1 -14   2   -0.04    0.07 
  -1  14   2   -0.02    0.04 
  -1  14   2   -0.07    0.06 
   1  14  -2    0.08    0.04 
  -1  14   2    0.03    0.04 
  -1  14   2    0.03    0.03 
   0 -14   2   12.87    0.60 
   0  14   2   14.40    0.47 
   0  14   2   13.24    0.46 
   0  14  -2   13.59    0.51 
   0  14   2   14.37    0.60 
   0  14   2   13.24    0.50 
   0  14   2   13.35    0.42 
   1 -14   2    3.03    0.30 
  -1  14  -2    3.88    0.24 
  -1  14  -2    3.95    0.17 
   1  14   2    3.48    0.18 
  -1  14  -2    3.85    0.22 
   2  14   2   81.68    2.16 
  -2  14  -2   85.68    2.27 
  -2  14  -2   84.24    2.21 
  -2  14  -2   85.22    2.11 
  -2  14  -2   75.29    2.16 
   2  14   2   87.57    2.14 
  -3  14  -2   12.45    0.44 
  -3  14  -2   12.52    0.51 
  -3  14  -2   12.94    0.40 
  -3  14  -2   13.08    0.48 
   3  14   2   12.98    0.42 
  -4  14  -2    0.46    0.08 
  -4  14  -2    0.45    0.06 
   4  14   2    0.48    0.07 
  -4  14  -2    0.59    0.11 
   5  14   2    2.34    0.16 
  -5  14  -2    2.22    0.10 
  -5  14  -2    2.22    0.14 
  -5  14  -2    2.24    0.12 
  -5  15   2   -0.01    0.02 
  -5  15   2    0.05    0.04 
  -5  15   2    0.09    0.04 
   4  15  -2    5.38    0.25 
  -4  15   2    5.47    0.26 
  -4  15   2    5.60    0.26 
  -4  15   2    5.62    0.20 
  -4  15   2    5.49    0.28 
  -3  15   2    8.13    0.27 
  -3  15   2    6.69    0.46 
  -3  15   2    7.98    0.34 
   3  15  -2    7.73    0.33 
  -2  15   2    0.09    0.04 
  -2  15   2    0.13    0.07 
  -2  15   2    0.01    0.09 
   2  15  -2    0.12    0.06 
  -2  15   2    0.09    0.05 
  -2  15   2    0.10    0.05 
   2  15  -2    0.23    0.07 
  -1  15   2   -0.01    0.05 
  -1  15   2   -0.06    0.05 
   1  15  -2   -0.01    0.03 
  -1  15   2    0.12    0.07 
  -1  15   2    0.06    0.04 
   1  15  -2    0.01    0.04 
  -1  15   2    0.08    0.04 
   1  15  -2    0.04    0.05 
   0  15   2    0.37    0.11 
   0  15  -2    0.46    0.09 
   0  15   2    0.42    0.07 
   0  15   2    0.45    0.07 
   0  15   2    0.40    0.08 
   0  15  -2    0.45    0.07 
   0  15  -2    0.48    0.09 
   0  15   2    0.35    0.09 
  -1  15  -2    1.94    0.17 
   1  15   2    1.81    0.13 
  -1  15  -2    2.32    0.13 
  -1  15  -2    2.12    0.16 
   1  15   2    1.93    0.14 
  -2  15  -2    0.01    0.03 
  -2  15  -2    0.02    0.04 
  -2  15  -2    0.01    0.04 
  -2  15  -2   -0.01    0.05 
  -2  15  -2   -0.01    0.12 
   2  15   2   -0.09    0.04 
  -4  15  -2    0.46    0.09 
  -4  15  -2    0.41    0.06 
  -4  15  -2    0.49    0.08 
  -5  15  -2    7.24    0.26 
  -5  15  -2    7.28    0.24 
  -5  15  -2    7.38    0.23 
  -5  16   2    1.63    0.09 
  -5  16   2    1.58    0.10 
  -5  16   2    1.50    0.07 
  -4  16   2    1.67    0.13 
   4  16  -2    1.58    0.12 
  -4  16   2    1.67    0.10 
  -4  16   2    1.37    0.13 
  -3  16   2    0.23    0.21 
  -3  16   2    0.26    0.08 
  -3  16   2    0.26    0.07 
  -3  16   2    0.23    0.05 
   3  16  -2    0.23    0.07 
  -3  16   2    0.26    0.07 
  -2  16   2    0.29    0.08 
  -2  16   2    0.19    0.06 
  -2  16   2    0.21    0.11 
  -2  16   2    0.32    0.06 
  -2  16   2    0.34    0.09 
   2  16  -2    0.28    0.07 
  -1  16   2    0.20    0.11 
  -1  16   2    0.24    0.07 
   1  16  -2    0.39    0.08 
  -1  16   2    0.35    0.07 
  -1  16   2    0.29    0.06 
  -1  16   2    0.49    0.10 
   1  16  -2    0.28    0.07 
   0  16  -2    0.96    0.11 
   0  16   2    0.79    0.10 
   0  16   2    1.20    0.14 
   0  16   2    1.41    0.14 
   0  16   2    0.99    0.11 
   0  16  -2    1.05    0.10 
   0  16  -2    0.97    0.12 
   1  16   2    1.00    0.12 
   1  16   2    1.19    0.12 
  -1  16  -2    1.25    0.13 
  -1  16  -2    1.22    0.14 
  -1  16  -2    1.07    0.10 
  -2  16  -2    1.11    0.14 
  -2  16  -2    0.59    0.13 
  -3  16  -2   12.97    0.46 
  -3  16  -2   12.18    0.39 
  -3  16  -2   12.48    0.49 
   3  16   2   12.76    0.41 
  -4  16  -2    0.07    0.09 
   4  16   2    0.09    0.05 
  -4  16  -2    0.00    0.04 
  -4  16  -2    0.03    0.03 
  -4  17   2    3.55    0.14 
  -4  17   2    3.49    0.19 
  -4  17   2    3.60    0.18 
   4  17  -2    3.41    0.16 
  -4  17   2    3.45    0.16 
   3  17  -2    2.22    0.15 
  -3  17   2    2.20    0.16 
  -3  17   2    2.37    0.12 
  -3  17   2    2.30    0.15 
  -3  17   2    2.29    0.18 
  -2  17   2    0.90    0.11 
  -2  17   2    0.93    0.09 
  -2  17   2    0.87    0.12 
   2  17  -2    0.94    0.11 
  -2  17   2    0.81    0.13 
  -2  17   2    0.91    0.19 
   1  17  -2   -0.03    0.07 
   1  17  -2    0.09    0.06 
  -1  17   2    0.03    0.04 
  -1  17   2    0.02    0.05 
  -1  17   2    0.14    0.11 
   0  17   2    0.04    0.05 
   0  17  -2    0.16    0.06 
   0  17   2    0.14    0.06 
   0  17   2    0.06    0.05 
   0  17   2    0.13    0.05 
   0  17  -2    0.17    0.05 
   0  17  -2    0.06    0.06 
  -1  17  -2    7.54    0.40 
  -1  17  -2    9.94    0.45 
   1  17   2    8.89    0.34 
  -1  17  -2   10.76    0.52 
   1  17   2    7.47    0.31 
  -2  17  -2    2.00    0.16 
  -2  17  -2    1.89    0.12 
   2  17   2    2.33    0.14 
  -2  17  -2    1.90    0.17 
  -3  17  -2    0.19    0.06 
   3  17   2    0.16    0.05 
  -3  17  -2    0.27    0.08 
  -3  17  -2    0.29    0.05 
  -4  17  -2    0.29    0.07 
  -4  17  -2    0.20    0.05 
  -4  17  -2    0.24    0.04 
  -4  18   2    4.22    0.17 
  -4  18   2    4.12    0.20 
  -4  18   2    4.33    0.19 
  -3  18   2    4.22    0.19 
   3  18  -2    4.20    0.20 
  -3  18   2    4.43    0.24 
  -3  18   2    4.61    0.22 
  -3  18   2    4.44    0.17 
  -2  18   2    2.20    0.12 
  -2  18   2    1.82    0.17 
   2  18  -2    2.14    0.15 
  -2  18   2    1.96    0.15 
  -2  18   2    1.92    0.15 
  -1  18   2    4.94    0.27 
  -1  18   2    4.73    0.23 
  -1  18   2    4.61    0.23 
   1  18  -2    4.54    0.23 
  -1  18   2    4.79    0.20 
   1  18  -2    4.51    0.23 
   0  18   2    0.73    0.11 
   0  18   2    0.58    0.08 
   0  18  -2    0.45    0.07 
   0  18   2    0.42    0.08 
   0  18  -2    0.67    0.10 
   0  18  -2    0.71    0.11 
   0  18   2    0.50    0.09 
  -1  18  -2   17.89    0.63 
   1  18   2   17.80    0.56 
  -1  18  -2   17.90    0.60 
  -1  18  -2   17.88    0.55 
  -2  18  -2    0.47    0.07 
  -2  18  -2    0.41    0.08 
  -2  18  -2    0.42    0.09 
  -3  18  -2    1.48    0.14 
  -3  18  -2    1.36    0.12 
  -3  18  -2    1.82    0.12 
  -4  18  -2    1.96    0.09 
  -4  18  -2    1.79    0.12 
  -4  18  -2    1.89    0.11 
  -3  19   2    3.86    0.18 
  -3  19   2    4.01    0.15 
   3  19  -2    3.86    0.17 
  -3  19   2    3.52    0.19 
  -3  19   2    3.87    0.20 
   2  19  -2    1.45    0.15 
  -2  19   2    1.52    0.10 
  -2  19   2    1.62    0.12 
  -2  19   2    1.61    0.12 
  -2  19   2    1.65    0.14 
  -1  19   2    0.83    0.10 
  -1  19   2    1.06    0.10 
  -1  19   2    1.05    0.09 
   1  19  -2    0.84    0.10 
   1  19  -2    1.09    0.10 
  -1  19   2    0.70    0.11 
   0  19  -2   10.86    0.38 
   0  19  -2   11.11    0.40 
   0  19   2   11.09    0.40 
   0  19   2    9.30    0.36 
   0  19  -2   11.02    0.40 
  -1  19  -2    4.61    0.25 
  -1  19  -2    4.44    0.23 
  -1  19  -2    4.48    0.20 
  -2  19  -2    0.75    0.10 
  -2  19  -2    0.87    0.11 
  -2  19  -2    0.86    0.08 
  -3  19  -2    6.10    0.21 
  -3  19  -2    5.92    0.26 
  -3  19  -2    5.71    0.24 
  -3  20   2    0.12    0.06 
  -3  20   2    0.03    0.03 
  -3  20   2    0.02    0.03 
   3  20  -2    0.04    0.07 
  -2  20   2    6.16    0.25 
  -2  20   2    6.46    0.28 
  -2  20   2    6.47    0.23 
   2  20  -2    6.19    0.24 
   1  20  -2    0.15    0.05 
   1  20  -2    0.16    0.05 
  -1  20   2    0.17    0.05 
  -1  20   2    0.14    0.05 
  -1  20   2    0.19    0.05 
  -1  20   2    0.04    0.05 
   0  20  -2    0.46    0.10 
   0  20   2    0.11    0.05 
   0  20  -2    0.43    0.08 
   0  20  -2    0.50    0.08 
   0  20   2    0.09    0.04 
  -1  20  -2    0.00    0.06 
  -1  20  -2   -0.06    0.04 
  -2  20  -2    0.29    0.06 
  -2  20  -2    0.44    0.08 
  -2  20  -2    0.45    0.06 
  -3  20  -2    0.26    0.05 
  -3  20  -2    0.18    0.05 
  -2  21   2    0.35    0.06 
  -2  21   2    0.33    0.07 
   2  21  -2    0.44    0.06 
   1  21  -2    5.53    0.21 
  -1  21   2    5.30    0.22 
   0  21  -2   10.06    0.33 
   0  21  -2   10.19    0.33 
  -1  21  -2    4.15    0.19 
  -1  21  -2    4.12    0.17 
  -1  21  -2    4.32    0.19 
  -2  21  -2    1.79    0.11 
  -2  21  -2    1.91    0.11 
  -2  21  -2    1.64    0.11 
   0  22  -2    3.31    0.14 
   0  22  -2    3.78    0.14 
  -7   0   3    1.45    0.11 
  -6   0   3    0.29    0.17 
  -5   0   3    2.34    0.21 
  -5   0   3    2.50    0.27 
  -4   0   3    0.07    0.05 
  -4   0   3   -0.06    0.04 
  -3   0   3   66.76    1.87 
  -2   0   3   -0.02    0.04 
  -2   0   3   -0.01    0.02 
  -1   0   3  204.82    4.94 
  -1   0   3  197.99    4.96 
   0   0   3    0.07    0.03 
   1   0   3   12.15    0.40 
  -1   0  -3   13.48    0.39 
  -2   0  -3    0.07    0.04 
   2   0   3    0.05    0.05 
   3   0   3   46.95    1.44 
  -4   0  -3    0.07    0.05 
   4   0   3    0.08    0.07 
  -5   0  -3   23.94    1.09 
  -5   0  -3   23.10    0.75 
   6   0   3   -0.05    0.04 
  -6   0  -3   -0.04    0.04 
  -7   0  -3   -0.02    0.02 
   7   0   3    0.05    0.04 
  -7  -1   3    2.61    0.14 
  -7   1   3    2.72    0.14 
  -6  -1   3    0.29    0.08 
  -6   1   3    0.18    0.07 
  -6   1   3    0.25    0.15 
  -5  -1   3   11.60    0.61 
  -5  -1   3   12.96    0.54 
  -5   1   3   12.95    0.54 
  -5   1   3   12.44    0.63 
  -4  -1   3    8.49    0.41 
  -4  -1   3    8.61    0.46 
  -4   1   3    8.12    0.40 
  -4   1   3    9.21    0.34 
  -4   1   3    8.48    0.45 
  -3  -1   3   87.21    2.41 
  -3   1   3   92.03    2.43 
  -2  -1   3    8.49    0.33 
  -2  -1   3    8.41    0.37 
   2  -1  -3    8.03    0.33 
  -2   1   3    8.47    0.36 
  -2   1   3    8.75    0.34 
  -1  -1   3   32.43    0.85 
  -1   1   3   32.52    0.88 
  -1   1   3   32.98    0.87 
   0   1   3   43.94    1.20 
   0   1   3   52.84    1.23 
  -1  -1  -3  158.46    3.78 
   1  -1   3  156.01    3.81 
   1   1   3  145.75    3.79 
  -1   1  -3  152.32    3.78 
   2  -1   3    5.91    0.29 
  -2  -1  -3    6.19    0.28 
   2   1   3    5.69    0.29 
   3  -1   3    3.19    0.26 
   3   1   3    2.92    0.23 
   4  -1   3    0.67    0.16 
  -4  -1  -3    0.79    0.12 
  -4   1  -3    0.63    0.10 
   4   1   3    0.77    0.17 
  -5  -1  -3    3.36    0.35 
  -5  -1  -3    3.06    0.21 
  -5   1  -3    3.44    0.21 
  -5   1  -3    3.44    0.35 
   6  -1   3    3.53    0.19 
  -6  -1  -3    3.53    0.19 
   6   1   3    3.62    0.19 
  -6   1  -3    3.67    0.19 
  -7   1  -3    2.44    0.11 
  -7  -2   3    0.93    0.09 
  -7   2   3    0.77    0.08 
  -6  -2   3    0.75    0.12 
  -6   2   3    0.69    0.11 
  -6   2   3    0.80    0.22 
  -5  -2   3    2.42    0.25 
  -5  -2   3    2.30    0.22 
  -5   2   3    2.01    0.25 
  -5   2   3    2.78    0.23 
  -4  -2   3   10.76    0.52 
  -4  -2   3   10.44    0.47 
  -4   2   3   10.49    0.39 
  -4   2   3   10.40    0.45 
  -4   2   3    9.65    0.62 
  -3  -2   3   12.06    0.50 
   3  -2  -3   12.30    0.52 
  -3   2   3   12.59    0.51 
   2  -2  -3    2.93    0.18 
  -2   2   3    3.18    0.19 
  -2   2   3    3.18    0.20 
  -1  -2   3   31.15    0.80 
   1  -2  -3   31.55    0.82 
  -1   2   3   30.90    0.84 
  -1   2   3   30.14    0.84 
   0   2   3  728.42   17.66 
   1  -2   3  369.01    9.14 
  -1  -2  -3  379.56    9.11 
  -1   2  -3  376.87    9.12 
   1   2   3  370.07    9.12 
   2  -2   3   33.33    0.99 
  -2  -2  -3   31.38    0.95 
   2   2   3   31.73    0.95 
   3  -2   3    2.39    0.22 
   3   2   3    2.22    0.20 
  -4  -2  -3    3.05    0.19 
   4  -2   3    2.87    0.29 
  -4   2  -3    2.80    0.19 
  -4   2  -3    2.71    0.27 
  -5  -2  -3    2.82    0.19 
  -5  -2  -3    2.44    0.29 
  -5   2  -3    2.89    0.20 
  -5   2  -3    2.46    0.29 
   6  -2   3    0.31    0.08 
  -6  -2  -3    0.19    0.06 
  -6   2  -3    0.24    0.07 
   6   2   3    0.29    0.07 
   7  -3  -3    1.09    0.09 
  -7  -3   3    1.18    0.09 
  -7   3   3    1.27    0.09 
  -6  -3   3    2.51    0.20 
  -6   3   3    2.61    0.16 
  -6   3   3    2.58    0.20 
  -5  -3   3    0.06    0.08 
  -5  -3   3    0.00    0.07 
  -5   3   3    0.08    0.10 
  -5   3   3    0.09    0.06 
  -4  -3   3   18.10    0.73 
   4   3  -3   17.95    0.59 
  -4   3   3   17.51    0.64 
  -4   3   3   17.83    0.74 
  -4   3   3   18.18    0.59 
   3  -3  -3    6.21    0.34 
  -3   3   3    6.37    0.34 
   2  -3  -3   74.02    1.93 
  -2   3   3   71.34    1.92 
  -2   3   3   71.69    1.93 
   1  -3  -3   38.41    0.96 
  -1   3   3   34.17    0.95 
   0   3   3  110.41    2.76 
   1  -3   3   27.32    0.79 
   1   3   3   26.89    0.74 
  -1   3  -3   28.49    0.76 
   2  -3   3  115.38    3.04 
  -2  -3  -3  115.54    3.00 
   2   3   3  117.37    2.99 
   3  -3   3   13.54    0.61 
   3   3   3   14.03    0.57 
   4  -3   3   25.95    1.04 
  -4  -3  -3   23.43    0.75 
  -4   3  -3   23.20    0.95 
  -4   3  -3   23.97    0.75 
  -5  -3  -3    7.88    0.33 
  -5   3  -3    7.18    0.49 
  -5   3  -3    7.58    0.34 
   6  -3   3    1.24    0.12 
  -6   3  -3    1.41    0.12 
   6   3   3    1.52    0.12 
   7  -4  -3    0.48    0.07 
  -7   4   3    0.48    0.07 
  -6  -4   3    0.27    0.08 
  -6   4   3    0.24    0.08 
  -6   4   3    0.19    0.07 
  -5  -4   3    2.04    0.21 
  -5  -4   3    1.76    0.24 
  -5   4   3    2.15    0.16 
  -5   4   3    2.16    0.26 
  -5   4   3    2.21    0.20 
   4  -4  -3    7.95    0.47 
  -4  -4   3    8.12    0.44 
  -4   4   3    8.03    0.38 
  -4   4   3    8.20    0.34 
  -4   4   3    8.70    0.47 
   3  -4  -3    0.09    0.05 
  -3   4   3    0.09    0.05 
   2  -4  -3   37.87    1.08 
  -2   4   3   36.79    1.08 
  -2   4   3   37.27    1.07 
   1  -4  -3  118.16    2.94 
  -1   4   3  122.35    2.97 
  -1   4   3  113.26    2.97 
   0   4   3   64.87    1.68 
  -1  -4  -3   22.80    0.65 
   1  -4   3   22.62    0.67 
  -1   4  -3   21.50    0.66 
   2  -4   3    0.10    0.06 
  -2  -4  -3    0.03    0.05 
  -2   4  -3    0.07    0.04 
   3  -4   3    9.72    0.63 
  -3   4  -3   10.05    0.49 
  -3   4  -3   10.39    0.38 
  -4  -4  -3   15.64    0.57 
   4  -4   3   16.91    0.80 
  -4   4  -3   16.62    0.56 
  -4   4  -3   16.58    0.75 
  -5  -4  -3   21.04    0.69 
  -5   4  -3   22.51    0.96 
  -5   4  -3   22.76    0.71 
  -6  -4  -3    0.01    0.06 
   6  -4   3    0.04    0.09 
   6   4   3    0.17    0.05 
  -6   4  -3    0.14    0.05 
  -7   5   3    0.01    0.02 
  -6  -5   3    3.81    0.31 
  -6   5   3    4.23    0.20 
  -6   5   3    3.96    0.23 
  -5  -5   3    1.77    0.20 
  -5  -5   3    1.49    0.30 
  -5   5   3    1.85    0.18 
  -5   5   3    1.82    0.25 
  -5   5   3    1.86    0.15 
   4  -5  -3    1.98    0.23 
  -4  -5   3    2.38    0.23 
  -4   5   3    2.00    0.18 
  -4   5   3    2.07    0.16 
   4   5  -3    2.17    0.16 
  -4   5   3    2.26    0.23 
  -4   5   3    2.38    0.16 
   3  -5  -3    0.81    0.16 
  -3   5   3    0.78    0.11 
  -3   5   3    0.86    0.10 
  -3   5   3    0.84    0.13 
   2  -5  -3    6.05    0.36 
  -2   5   3    6.26    0.30 
  -2   5   3    6.04    0.27 
   1  -5  -3   30.56    0.84 
  -1   5   3   29.17    0.87 
  -1   5   3   32.54    0.81 
   0   5   3  151.61    3.70 
   0   5  -3  142.90    3.61 
  -1  -5  -3   14.23    0.43 
   1   5   3   13.60    0.48 
  -1   5  -3   14.20    0.46 
  -2  -5  -3  193.46    5.04 
   2  -5   3  202.75    5.10 
  -2   5  -3  202.96    5.06 
   3  -5   3    2.33    0.23 
  -3   5  -3    2.02    0.14 
  -3   5  -3    2.34    0.22 
   4  -5   3    2.11    0.31 
  -4   5  -3    1.67    0.13 
  -4   5  -3    1.88    0.15 
  -4   5  -3    1.77    0.22 
   5  -5   3    0.06    0.05 
  -5   5  -3    0.02    0.04 
   6  -5   3    0.90    0.12 
   6   5   3    0.99    0.10 
  -6   5  -3    0.96    0.10 
  -6   6   3    1.66    0.14 
  -5  -6   3   20.05    0.84 
  -5   6   3   20.63    0.86 
  -5   6   3   21.37    0.68 
  -5   6   3   20.15    0.66 
  -5   6   3   20.72    0.71 
   4  -6  -3    3.84    0.33 
  -4   6   3    3.76    0.21 
  -4   6   3    3.77    0.24 
  -4   6   3    3.88    0.22 
  -4   6   3    3.75    0.30 
   3  -6  -3    0.82    0.13 
  -3   6   3    0.88    0.11 
   3   6  -3    0.86    0.09 
  -3   6   3    0.92    0.14 
  -3   6   3    0.89    0.10 
   2  -6  -3    5.74    0.29 
  -2   6   3    5.89    0.30 
   1  -6  -3   78.82    2.01 
   0   6   3    7.53    0.31 
   0   6  -3    8.36    0.27 
  -1  -6  -3   63.44    1.63 
   1  -6   3   65.47    1.70 
   1   6   3   60.60    1.69 
  -1   6  -3   61.93    1.65 
   2  -6   3    0.05    0.04 
  -2   6  -3    0.13    0.05 
   3  -6   3    1.24    0.17 
  -3   6  -3    1.30    0.16 
  -3   6  -3    1.09    0.10 
  -3   6  -3    1.24    0.12 
  -3   6  -3    1.36    0.11 
  -4   6  -3    0.46    0.14 
  -4   6  -3    0.37    0.08 
  -4   6  -3    0.48    0.07 
  -4   6  -3    0.50    0.09 
   5  -6   3    4.59    0.26 
  -5   6  -3    4.31    0.37 
  -5   6  -3    4.55    0.23 
   6  -6   3    3.30    0.19 
  -6   6  -3    3.78    0.15 
   6   6   3    3.92    0.18 
  -6   6  -3    3.92    0.18 
  -6   7   3    0.21    0.06 
  -6   7   3    0.24    0.06 
  -5  -7   3    6.88    0.57 
  -5   7   3    5.90    0.28 
  -5   7   3    6.04    0.29 
  -5   7   3    5.64    0.30 
  -5   7   3    5.59    0.40 
  -5   7   3    5.80    0.32 
   4  -7  -3    1.71    0.25 
  -4   7   3    1.67    0.15 
  -4   7   3    1.92    0.17 
  -4   7   3    1.87    0.22 
   4   7  -3    1.80    0.15 
  -4   7   3    1.89    0.15 
  -4   7   3    2.43    0.21 
   3  -7  -3    8.78    0.44 
  -3   7   3    8.06    0.34 
  -3   7   3    8.16    0.35 
  -3   7   3    8.13    0.33 
   3   7  -3    7.95    0.32 
  -3   7   3    8.65    0.43 
   2  -7  -3  157.79    3.97 
  -2   7   3  152.18    3.98 
   1  -7  -3   36.13    1.00 
  -1   7   3   36.39    1.05 
   0  -7  -3   17.58    0.50 
   0  -7   3   18.68    0.57 
   0   7  -3   18.03    0.53 
   0   7   3   19.14    0.61 
   1  -7   3    0.30    0.07 
  -1   7  -3    0.50    0.07 
   1   7   3    0.31    0.07 
   2  -7   3   29.00    0.99 
  -2   7  -3   29.84    0.93 
   3  -7   3    4.99    0.37 
  -3   7  -3    4.99    0.33 
  -3   7  -3    4.95    0.25 
  -3   7  -3    4.77    0.22 
  -3   7  -3    4.98    0.23 
  -4   7  -3    8.29    0.37 
  -4   7  -3    8.56    0.50 
  -4   7  -3    8.88    0.44 
  -4   7  -3    8.38    0.33 
  -5   7  -3    2.50    0.27 
  -5   7  -3    2.27    0.16 
   6   7   3   -0.02    0.04 
  -6   7  -3    0.01    0.03 
  -6   7  -3    0.02    0.03 
  -6   8   3    0.86    0.09 
  -6   8   3    0.95    0.10 
  -5   8   3    1.55    0.23 
  -5   8   3    1.29    0.21 
  -5   8   3    1.03    0.13 
   4  -8  -3   24.51    1.28 
  -4   8   3   22.55    0.74 
  -4   8   3   22.80    0.74 
  -4   8   3   23.33    0.91 
   4   8  -3   22.88    0.74 
  -4   8   3   23.07    0.74 
  -4   8   3   22.63    0.75 
   3  -8  -3    5.63    0.35 
  -3   8   3    5.66    0.28 
   3   8  -3    5.68    0.26 
  -3   8   3    4.83    0.41 
  -3   8   3    5.37    0.26 
  -3   8   3    5.53    0.26 
   3   8  -3    5.35    0.26 
   2  -8  -3    0.49    0.09 
  -2   8   3    0.46    0.10 
   1  -8  -3   37.72    1.04 
  -1   8   3   37.37    1.11 
   0  -8  -3    7.52    0.25 
   0  -8   3    8.01    0.32 
   0   8  -3    7.65    0.28 
   0   8   3    7.81    0.34 
  -1  -8  -3   19.76    0.61 
   1  -8   3   19.95    0.67 
  -1   8  -3   18.89    0.61 
   1   8   3   19.49    0.67 
   2  -8   3    0.00    0.05 
  -2   8  -3    0.04    0.04 
  -2   8  -3    0.03    0.05 
  -2   8  -3    0.00    0.02 
   3  -8   3    7.39    0.48 
   3   8   3    6.74    0.28 
  -3   8  -3    6.93    0.29 
  -3   8  -3    7.38    0.29 
  -3   8  -3    6.94    0.32 
  -3   8  -3    7.19    0.27 
  -4   8  -3    0.00    0.04 
  -4   8  -3   -0.02    0.05 
  -4   8  -3    0.07    0.07 
  -4   8  -3   -0.01    0.04 
  -5   8  -3    0.61    0.09 
   5   8   3    0.60    0.09 
  -5   8  -3    0.18    0.16 
  -5   8  -3    0.59    0.09 
  -6   8  -3    0.82    0.07 
   6   8   3    0.83    0.08 
   6   8   3    0.82    0.08 
  -6   8  -3    0.91    0.08 
  -6   9   3    1.60    0.11 
  -6   9   3    1.52    0.16 
  -5   9   3    2.95    0.18 
  -5   9   3    3.06    0.19 
  -5   9   3    2.73    0.19 
  -5   9   3    2.84    0.19 
  -5   9   3    3.14    0.30 
  -4   9   3    1.67    0.22 
  -4   9   3    1.39    0.14 
  -4   9   3    1.67    0.15 
  -4   9   3    1.52    0.15 
  -4   9   3    1.45    0.15 
   4   9  -3    1.47    0.14 
   3  -9  -3    0.90    0.16 
  -3   9   3    0.94    0.11 
   3   9  -3    0.93    0.10 
  -3   9   3    0.90    0.16 
  -3   9   3    0.97    0.11 
  -3   9   3    1.09    0.11 
  -3   9   3    0.90    0.12 
   2  -9  -3   44.09    1.28 
  -2   9   3   45.52    1.31 
  -2   9   3   40.64    1.17 
   2   9  -3   40.66    1.16 
  -2   9   3   42.53    1.22 
   1  -9  -3    9.83    0.37 
  -1   9   3   10.06    0.44 
   0  -9  -3    0.16    0.04 
   0  -9   3    0.20    0.06 
   0   9  -3    0.29    0.05 
   0   9   3    0.17    0.07 
  -1  -9  -3   30.49    0.90 
   1  -9   3   31.09    0.98 
   1   9   3   30.57    0.97 
  -1   9  -3   30.05    0.89 
   2  -9   3   12.09    0.56 
  -2   9  -3   11.20    0.47 
  -2   9  -3   11.34    0.34 
  -2   9  -3   10.80    0.43 
   3  -9   3    0.44    0.17 
  -3   9  -3    0.52    0.08 
  -3   9  -3    0.65    0.14 
  -3   9  -3    0.62    0.08 
  -3   9  -3    0.62    0.08 
   3   9   3    0.73    0.09 
  -3   9  -3    0.82    0.10 
  -4   9  -3    1.34    0.12 
  -4   9  -3    1.26    0.20 
  -4   9  -3    1.51    0.13 
  -4   9  -3    1.46    0.14 
   5   9   3    0.73    0.09 
  -5   9  -3    0.57    0.18 
  -5   9  -3    0.84    0.09 
  -5   9  -3    0.84    0.08 
  -5   9  -3    0.97    0.12 
  -5   9  -3    0.97    0.11 
   6   9   3    0.14    0.03 
   6   9   3    0.16    0.04 
  -6   9  -3    0.18    0.04 
  -6   9  -3    0.27    0.04 
  -6  10   3    0.20    0.04 
  -6  10   3    0.18    0.04 
  -6  10   3    0.26    0.05 
  -5  10   3    0.00    0.03 
   5  10  -3    0.01    0.03 
  -5  10   3   -0.05    0.04 
  -5  10   3    0.11    0.11 
  -5  10   3    0.02    0.05 
  -5  10   3   -0.01    0.05 
  -4  10   3   30.25    0.95 
   4  10  -3   30.93    0.93 
  -4  10   3   30.04    0.93 
  -4  10   3   31.51    1.22 
  -4  10   3   30.28    0.93 
  -4  10   3   29.44    0.89 
   3 -10  -3    0.09    0.10 
  -3  10   3    0.21    0.05 
   3  10  -3    0.04    0.05 
  -3  10   3    0.11    0.07 
   3  10  -3    0.22    0.07 
  -3  10   3    0.16    0.05 
  -3  10   3    0.15    0.06 
  -3  10   3    0.09    0.05 
   2 -10  -3    4.73    0.29 
  -2  10   3    5.02    0.24 
   2  10  -3    3.85    0.20 
  -2  10   3    4.80    0.18 
  -2  10   3    4.82    0.26 
  -2  10   3    4.73    0.30 
  -2  10   3    4.77    0.23 
   1 -10  -3   18.73    0.60 
   1  10  -3   17.31    0.52 
  -1  10   3   17.25    0.55 
  -1  10   3   17.78    0.60 
  -1  10   3   17.99    0.66 
   0 -10  -3    6.30    0.25 
   0 -10   3    6.68    0.32 
   0  10   3    6.69    0.33 
  -1 -10  -3    5.81    0.22 
   1 -10   3    5.61    0.32 
  -1  10  -3    5.58    0.19 
   1  10   3    5.65    0.32 
  -1  10  -3    5.42    0.26 
  -1  10  -3    5.57    0.24 
   1  10   3    5.51    0.21 
  -1  10  -3    5.16    0.26 
   2 -10   3   37.52    1.26 
  -2  10  -3   37.35    1.09 
  -2  10  -3   36.94    0.96 
  -2  10  -3   37.05    0.96 
  -2  10  -3   34.68    1.05 
  -2  10  -3   37.42    1.05 
   2  10   3   37.15    0.98 
  -2  10  -3   36.62    1.13 
   3 -10   3    0.53    0.15 
   3  10   3    0.46    0.09 
  -3  10  -3    0.48    0.13 
   3  10   3    0.53    0.07 
  -3  10  -3    0.52    0.08 
  -3  10  -3    0.49    0.06 
  -3  10  -3    0.63    0.11 
   4  10   3   21.60    0.61 
  -4  10  -3   21.89    0.67 
  -4  10  -3   21.44    0.72 
  -4  10  -3   20.99    0.61 
  -4  10  -3   21.62    0.63 
  -4  10  -3   20.57    0.84 
  -5  10  -3    0.94    0.12 
   5  10   3    0.57    0.08 
   5  10   3    0.70    0.08 
  -5  10  -3    0.83    0.10 
  -5  10  -3    0.57    0.07 
  -5  10  -3    0.70    0.08 
  -6  10  -3    1.61    0.08 
   6  10   3    1.61    0.09 
  -6  11   3    0.13    0.03 
  -6  11   3    0.08    0.06 
  -5  11   3    2.34    0.16 
  -5  11   3    2.05    0.12 
  -5  11   3    1.94    0.15 
  -5  11   3    2.11    0.12 
  -5  11   3    2.16    0.16 
  -4  11   3    3.77    0.32 
  -4  11   3    4.41    0.25 
   4  11  -3    4.11    0.24 
  -4  11   3    4.15    0.25 
  -4  11   3    4.36    0.25 
  -4  11   3    4.33    0.20 
   3 -11  -3   19.26    0.81 
   3  11  -3   18.38    0.61 
  -3  11   3   18.87    0.61 
   3  11  -3   19.64    0.64 
  -3  11   3   18.99    0.68 
  -3  11   3   20.41    0.56 
  -3  11   3   19.30    0.64 
  -3  11   3   19.85    0.65 
  -3  11   3   18.71    0.78 
   2 -11  -3    4.05    0.28 
   2  11  -3    4.28    0.21 
  -2  11   3    4.68    0.23 
  -2  11   3    4.50    0.23 
   2  11  -3    4.41    0.22 
  -2  11   3    4.36    0.32 
  -2  11   3    4.51    0.17 
  -2  11   3    4.34    0.26 
   1 -11  -3    1.73    0.15 
  -1  11   3    1.86    0.15 
   1  11  -3    1.85    0.14 
  -1  11   3    1.54    0.13 
  -1  11   3    2.04    0.20 
  -1  11   3    2.07    0.17 
   0 -11   3    5.08    0.41 
   0 -11  -3    5.41    0.23 
   0  11   3    5.56    0.22 
   0  11   3    5.59    0.31 
   0  11  -3    5.36    0.26 
   0  11   3    5.47    0.28 
   1 -11   3    0.36    0.11 
  -1 -11  -3    0.24    0.05 
  -1  11  -3    0.34    0.07 
  -1  11  -3    0.28    0.06 
  -1  11  -3    0.33    0.05 
   1  11   3    0.40    0.06 
   1  11   3    0.27    0.09 
   2 -11   3   11.86    0.61 
   2  11   3   12.73    0.39 
  -2  11  -3   12.68    0.45 
  -2  11  -3   13.07    0.38 
  -2  11  -3   12.85    0.49 
   2  11   3   12.17    0.46 
  -3  11  -3   11.37    0.47 
  -3  11  -3   11.20    0.54 
  -3  11  -3   12.15    0.44 
  -3  11  -3   11.86    0.36 
   3  11   3   11.56    0.37 
  -3  11  -3   11.43    0.41 
  -3  11  -3   11.30    0.36 
  -4  11  -3    0.58    0.10 
  -4  11  -3    0.51    0.07 
   4  11   3    0.61    0.07 
  -4  11  -3    0.61    0.09 
   4  11   3    0.68    0.09 
  -4  11  -3    0.36    0.13 
  -5  11  -3    0.94    0.11 
   5  11   3    0.85    0.09 
  -5  11  -3    0.89    0.08 
  -5  11  -3    0.86    0.07 
  -5  11  -3    1.02    0.10 
  -6  11  -3    7.20    0.21 
   6  11   3    6.67    0.21 
  -6  12   3    9.95    0.30 
  -6  12   3   10.21    0.28 
  -5  12   3    1.09    0.11 
  -5  12   3    1.10    0.08 
  -5  12   3    1.18    0.12 
  -5  12   3    1.25    0.12 
  -4  12   3    0.03    0.05 
  -4  12   3    0.02    0.03 
  -4  12   3    0.00    0.03 
  -4  12   3   -0.08    0.09 
   4  12  -3   -0.03    0.03 
  -4  12   3    0.00    0.05 
  -3  12   3    8.99    0.38 
  -3  12   3    9.25    0.38 
  -3  12   3    8.98    0.30 
  -3  12   3    9.04    0.41 
   3  12  -3    9.39    0.38 
  -3  12   3    8.62    0.51 
  -2  12   3    1.70    0.10 
  -2  12   3    1.78    0.14 
   2  12  -3    1.64    0.13 
  -2  12   3    1.50    0.14 
   2  12  -3    1.71    0.13 
  -2  12   3    1.67    0.20 
  -2  12   3    1.69    0.16 
   1 -12  -3    0.51    0.10 
  -1 -12   3    0.71    0.10 
   1  12  -3    0.54    0.09 
   1  12  -3    0.53    0.10 
  -1  12   3    0.44    0.09 
   1  12  -3    0.45    0.06 
  -1  12   3    0.45    0.12 
  -1  12   3    0.51    0.07 
  -1  12   3    0.42    0.05 
  -1  12   3    0.29    0.06 
   0 -12  -3   10.34    0.38 
   0 -12   3   11.11    0.49 
   0  12  -3   10.93    0.42 
   0  12   3   10.44    0.42 
   0  12   3   10.97    0.48 
   0  12   3   11.06    0.38 
   0  12   3   11.28    0.39 
   0  12   3    9.64    0.33 
   0  12  -3   10.88    0.35 
   0  12  -3   11.41    0.40 
   1 -12   3    3.69    0.29 
   1  12   3    3.99    0.22 
   1  12   3    3.93    0.18 
   1  12   3    3.92    0.29 
  -1  12  -3    3.79    0.16 
   1  12   3    3.59    0.18 
  -1  12  -3    3.63    0.22 
  -1  12  -3    3.86    0.20 
   2 -12   3   12.25    0.64 
   2  12   3   12.62    0.39 
  -2  12  -3   12.51    0.42 
  -2  12  -3   11.32    0.54 
   2  12   3   11.30    0.40 
  -2  12  -3   11.10    0.38 
   3  12   3    5.73    0.23 
  -3  12  -3    5.66    0.28 
  -3  12  -3    5.87    0.22 
  -3  12  -3    5.61    0.26 
  -3  12  -3    5.42    0.30 
   4  12   3    0.12    0.05 
  -4  12  -3    0.29    0.06 
  -4  12  -3    0.30    0.05 
  -4  12  -3    0.22    0.14 
  -4  12  -3    0.33    0.07 
  -5  12  -3    0.13    0.06 
   5  12   3    0.07    0.05 
  -5  12  -3    0.14    0.05 
  -5  12  -3    0.05    0.03 
  -5  13   3    0.26    0.05 
  -5  13   3    0.28    0.06 
  -5  13   3    0.26    0.06 
  -5  13   3    0.23    0.06 
  -4  13   3    0.04    0.04 
   4  13  -3   -0.03    0.04 
  -4  13   3    0.07    0.05 
  -4  13   3    0.10    0.05 
  -4  13   3    0.02    0.03 
  -4  13   3    0.26    0.11 
   3  13  -3    0.35    0.08 
  -3  13   3    0.19    0.06 
  -3  13   3    0.34    0.10 
  -3  13   3    0.34    0.05 
  -3  13   3    0.25    0.18 
  -3  13   3    0.29    0.08 
   2  13  -3    7.50    0.32 
  -2  13   3    7.60    0.33 
  -2  13   3    7.30    0.33 
  -2  13   3    7.48    0.46 
  -2  13   3    7.47    0.36 
   2  13  -3    6.99    0.38 
  -2  13   3    7.89    0.26 
  -1 -13   3    2.18    0.22 
   1  13  -3    2.70    0.17 
   1  13  -3    2.56    0.15 
  -1  13   3    2.43    0.16 
   1  13  -3    2.68    0.17 
  -1  13   3    2.79    0.17 
  -1  13   3    2.76    0.25 
  -1  13   3    2.52    0.12 
  -1  13   3    2.39    0.19 
   0 -13   3   17.39    0.70 
   0  13   3   17.59    0.67 
   0  13  -3   16.74    0.50 
   0  13   3   16.43    0.58 
   0  13   3   15.99    0.53 
   0  13   3   15.51    0.48 
   0  13  -3   16.39    0.58 
   0  13   3   16.97    0.53 
   0  13  -3   16.61    0.56 
   1 -13   3    0.89    0.17 
  -1  13  -3    0.84    0.07 
   1  13   3    0.84    0.10 
   1  13   3    0.82    0.09 
   1  13   3    0.89    0.12 
  -1  13  -3    1.07    0.16 
  -1  13  -3    0.78    0.10 
  -2  13  -3    0.59    0.11 
   2  13   3    0.45    0.07 
  -2  13  -3    0.38    0.06 
  -2  13  -3    0.52    0.10 
  -3  13  -3   49.37    1.29 
  -3  13  -3   47.72    1.34 
   3  13   3   49.64    1.31 
  -3  13  -3   49.88    1.44 
  -3  13  -3   50.93    1.39 
  -4  13  -3    2.47    0.19 
  -4  13  -3    2.81    0.13 
   4  13   3    2.55    0.15 
  -4  13  -3    2.45    0.17 
   5  13   3    0.12    0.04 
  -5  13  -3    0.24    0.04 
  -5  13  -3    0.03    0.05 
  -5  14   3    0.42    0.07 
  -5  14   3    0.45    0.07 
  -5  14   3    0.35    0.05 
  -4  14   3    0.50    0.06 
  -4  14   3    0.51    0.08 
  -4  14   3    0.55    0.11 
  -4  14   3    0.41    0.09 
   4  14  -3    0.45    0.08 
  -3  14   3   28.21    0.87 
  -3  14   3   28.14    0.76 
  -3  14   3   26.61    1.06 
  -3  14   3   27.80    0.87 
   3  14  -3   28.38    0.86 
  -3  14   3   28.20    0.92 
  -2  14   3    0.91    0.14 
  -2  14   3    1.02    0.18 
  -2  14   3    0.95    0.08 
   2  14  -3    0.83    0.10 
  -2  14   3    1.10    0.12 
  -2  14   3    1.00    0.11 
   2  14  -3    0.92    0.11 
  -1 -14   3   10.26    0.52 
  -1  14   3   11.77    0.43 
  -1  14   3   11.49    0.38 
  -1  14   3   12.00    0.47 
   1  14  -3   12.01    0.41 
  -1  14   3   11.14    0.42 
   1  14  -3   11.81    0.43 
  -1  14   3   11.46    0.55 
   1  14  -3   11.59    0.44 
   0 -14   3    9.69    0.53 
   0  14  -3   10.72    0.36 
   0  14   3   10.97    0.52 
   0  14  -3   11.31    0.42 
   0  14   3   10.81    0.43 
   0  14   3   10.80    0.39 
   0  14   3   10.83    0.35 
   0  14   3    9.64    0.50 
   1  14   3    2.85    0.16 
  -1  14  -3    2.61    0.19 
  -1  14  -3    2.70    0.14 
   1  14   3    2.48    0.16 
  -1  14  -3    2.87    0.18 
  -2  14  -3   13.43    0.42 
   2  14   3   13.66    0.45 
  -2  14  -3   14.11    0.50 
  -2  14  -3   13.68    0.54 
  -3  14  -3    0.53    0.10 
  -3  14  -3    0.54    0.12 
   3  14   3    0.69    0.12 
   4  14   3    0.97    0.10 
  -4  14  -3    0.97    0.12 
  -4  14  -3    0.85    0.10 
   5  14   3    0.28    0.05 
  -5  14  -3    0.50    0.07 
  -5  14  -3    0.38    0.06 
  -5  14  -3    0.39    0.05 
  -5  15   3    0.47    0.07 
  -5  15   3    0.38    0.05 
  -5  15   3    0.42    0.07 
  -4  15   3    3.47    0.15 
  -4  15   3    3.60    0.22 
  -4  15   3    3.35    0.20 
   4  15  -3    3.44    0.19 
  -4  15   3    3.32    0.19 
  -3  15   3    0.41    0.06 
  -3  15   3    0.43    0.11 
   3  15  -3    0.41    0.09 
  -3  15   3    0.24    0.07 
  -3  15   3    0.21    0.06 
  -3  15   3    0.11    0.12 
  -2  15   3    1.52    0.10 
  -2  15   3    1.65    0.14 
  -2  15   3    1.75    0.17 
   2  15  -3    1.68    0.14 
  -2  15   3    1.69    0.22 
  -2  15   3    1.49    0.15 
   2  15  -3    1.56    0.13 
  -1  15   3    7.13    0.42 
  -1  15   3    7.06    0.35 
  -1  15   3    7.36    0.31 
   1  15  -3    7.13    0.30 
  -1  15   3    7.01    0.25 
  -1  15   3    7.24    0.31 
   1  15  -3    6.97    0.31 
   0  15  -3    1.61    0.14 
   0  15   3    1.49    0.13 
   0  15   3    1.56    0.12 
   0  15   3    1.40    0.15 
   0  15   3    1.25    0.19 
   0  15  -3    1.55    0.12 
   0  15  -3    1.25    0.14 
   0  15   3    1.51    0.12 
  -1  15  -3    4.37    0.19 
  -1  15  -3    4.54    0.27 
   1  15   3    4.51    0.22 
  -1  15  -3    4.70    0.25 
  -2  15  -3    0.14    0.07 
   2  15   3    0.06    0.05 
  -2  15  -3    0.06    0.04 
  -2  15  -3    0.09    0.06 
  -3  15  -3    0.18    0.07 
  -3  15  -3    0.19    0.07 
  -3  15  -3    0.22    0.05 
   3  15   3    0.25    0.06 
  -4  15  -3    1.10    0.10 
  -4  15  -3    1.08    0.08 
  -4  15  -3    1.10    0.12 
  -5  15  -3    2.51    0.12 
  -5  15  -3    2.16    0.10 
  -5  15  -3    2.56    0.10 
  -5  16   3   12.74    0.34 
  -5  16   3   12.30    0.38 
  -5  16   3   12.56    0.38 
  -4  16   3    1.11    0.17 
  -4  16   3    1.25    0.11 
  -4  16   3    1.13    0.12 
   4  16  -3    1.12    0.13 
  -4  16   3    1.25    0.08 
   3  16  -3    3.22    0.19 
  -3  16   3    3.10    0.20 
  -3  16   3    3.07    0.22 
  -3  16   3    3.34    0.20 
  -3  16   3    3.49    0.15 
  -2  16   3    6.10    0.40 
  -2  16   3    6.96    0.41 
  -2  16   3    6.71    0.41 
   2  16  -3    5.99    0.28 
   2  16  -3    5.80    0.31 
  -1  16   3   15.62    0.48 
  -1  16   3   16.34    0.70 
   1  16  -3   15.75    0.55 
  -1  16   3   16.36    0.61 
   1  16  -3   15.26    0.52 
  -1  16   3   16.76    0.56 
  -1  16   3   15.99    0.54 
   0  16  -3    2.26    0.16 
   0  16   3    1.97    0.14 
   0  16   3    2.18    0.14 
   0  16   3    2.10    0.16 
   0  16  -3    2.10    0.14 
   0  16   3    1.78    0.16 
   0  16   3    2.50    0.25 
   0  16  -3    2.38    0.18 
  -1  16  -3    0.46    0.07 
   1  16   3    0.58    0.10 
  -1  16  -3    0.42    0.09 
  -1  16  -3    0.47    0.10 
  -2  16  -3    3.30    0.22 
   2  16   3    3.26    0.18 
  -2  16  -3    3.00    0.20 
  -2  16  -3    3.05    0.15 
  -3  16  -3    0.27    0.08 
  -3  16  -3    0.25    0.05 
  -3  16  -3    0.16    0.06 
   3  16   3    0.22    0.06 
  -4  16  -3    0.74    0.11 
   4  16   3    0.78    0.08 
  -4  16  -3    0.94    0.12 
  -4  16  -3    0.68    0.08 
  -4  17   3    3.39    0.16 
   4  17  -3    3.34    0.16 
  -4  17   3    3.61    0.14 
  -4  17   3    3.75    0.18 
  -4  17   3    3.76    0.20 
  -3  17   3    0.07    0.04 
  -3  17   3    0.02    0.04 
   3  17  -3   -0.05    0.03 
  -3  17   3    0.02    0.03 
  -3  17   3    0.02    0.05 
   2  17  -3    7.09    0.30 
  -2  17   3    8.05    0.33 
  -2  17   3    7.87    0.37 
  -2  17   3    8.51    0.35 
  -2  17   3    7.92    0.46 
  -2  17   3    8.47    0.28 
   2  17  -3    7.96    0.33 
  -1  17   3    8.89    0.36 
   1  17  -3    8.57    0.35 
  -1  17   3    8.72    0.49 
  -1  17   3    8.78    0.40 
  -1  17   3    8.83    0.36 
  -1  17   3    8.90    0.31 
   1  17  -3    8.88    0.35 
   0  17   3    3.07    0.21 
   0  17  -3    3.08    0.19 
   0  17  -3    2.98    0.24 
  -1  17  -3   12.17    0.50 
   1  17   3   12.61    0.44 
  -1  17  -3   12.51    0.47 
  -1  17  -3   12.02    0.41 
   2  17   3    0.07    0.06 
  -2  17  -3    0.04    0.05 
  -2  17  -3    0.00    0.03 
  -2  17  -3   -0.02    0.03 
  -3  17  -3    3.87    0.21 
  -3  17  -3    4.21    0.24 
  -3  17  -3    4.08    0.17 
   3  17   3    4.45    0.21 
  -4  17  -3    2.68    0.14 
  -4  17  -3    2.56    0.16 
  -4  17  -3    2.49    0.11 
   4  17   3    2.61    0.13 
  -4  18   3    2.21    0.13 
  -4  18   3    2.30    0.13 
  -4  18   3    2.18    0.09 
  -3  18   3    0.02    0.03 
  -3  18   3    0.03    0.03 
  -3  18   3   -0.01    0.04 
  -3  18   3    0.08    0.05 
   3  18  -3   -0.03    0.03 
  -2  18   3   21.85    0.68 
   2  18  -3   21.52    0.67 
  -2  18   3   22.25    0.68 
  -2  18   3   21.80    0.72 
  -2  18   3   21.87    0.61 
  -1  18   3    0.50    0.09 
  -1  18   3    0.56    0.10 
   1  18  -3    0.42    0.08 
   1  18  -3    0.39    0.07 
  -1  18   3    0.39    0.08 
   0  18  -3    0.37    0.08 
   0  18   3    0.47    0.09 
   0  18  -3    0.34    0.06 
   0  18   3    0.19    0.05 
   0  18   3    0.45    0.08 
   0  18  -3    0.22    0.07 
  -1  18  -3    0.37    0.08 
   1  18   3    0.44    0.08 
  -1  18  -3    0.40    0.07 
  -1  18  -3    0.29    0.09 
  -2  18  -3    0.31    0.08 
  -2  18  -3    0.21    0.05 
   2  18   3    0.20    0.06 
  -2  18  -3    0.28    0.08 
  -3  18  -3   11.32    0.37 
   3  18   3   10.82    0.35 
  -3  18  -3   11.14    0.43 
  -3  18  -3   11.98    0.54 
  -4  18  -3    5.88    0.21 
  -4  18  -3    6.10    0.20 
   3  19  -3    0.04    0.03 
  -3  19   3    0.04    0.04 
  -3  19   3    0.07    0.03 
  -3  19   3    0.08    0.04 
  -3  19   3    0.02    0.04 
   2  19  -3    1.11    0.10 
  -2  19   3    1.03    0.12 
  -2  19   3    1.17    0.11 
  -2  19   3    1.05    0.11 
  -2  19   3    0.97    0.09 
  -1  19   3    4.23    0.21 
   1  19  -3    4.07    0.20 
  -1  19   3    4.28    0.23 
  -1  19   3    4.07    0.20 
   1  19  -3    4.14    0.21 
   0  19  -3    4.08    0.22 
   0  19   3    4.02    0.21 
   0  19  -3    4.09    0.20 
   0  19   3    4.20    0.20 
   0  19  -3    3.89    0.21 
  -1  19  -3    2.81    0.16 
   1  19   3    3.12    0.24 
  -1  19  -3    2.58    0.17 
  -1  19  -3    2.53    0.18 
   2  19   3   -0.04    0.05 
  -2  19  -3   -0.02    0.04 
  -2  19  -3    0.01    0.04 
  -2  19  -3   -0.01    0.03 
  -3  19  -3    1.01    0.10 
  -3  19  -3    1.12    0.08 
  -3  19  -3    0.94    0.09 
  -3  20   3    0.41    0.06 
  -3  20   3    0.44    0.06 
   3  20  -3    0.39    0.05 
  -2  20   3    0.00    0.03 
   2  20  -3    0.00    0.03 
  -2  20   3    0.00    0.04 
   1  20  -3   10.49    0.36 
  -1  20   3   10.59    0.35 
  -1  20   3   10.06    0.37 
   1  20  -3   10.22    0.34 
  -1  20   3   10.38    0.35 
   0  20   3    2.11    0.13 
   0  20  -3    2.09    0.14 
   0  20  -3    2.14    0.15 
   0  20  -3    1.90    0.13 
  -1  20  -3    0.02    0.04 
   1  20   3    0.03    0.07 
  -1  20  -3   -0.01    0.04 
  -1  20  -3    0.05    0.05 
  -2  20  -3    1.35    0.09 
  -2  20  -3    1.24    0.11 
  -2  20  -3    1.41    0.11 
   2  21  -3    0.33    0.05 
  -2  21   3    0.21    0.05 
  -2  21   3    0.23    0.04 
  -1  21   3    0.07    0.07 
  -1  21   3    0.03    0.04 
   1  21  -3    0.09    0.04 
   1  21  -3    0.17    0.04 
   0  21  -3    0.31    0.06 
   0  21  -3    0.32    0.06 
  -1  21  -3    2.35    0.12 
  -1  21  -3    2.25    0.13 
  -1  21  -3    2.27    0.14 
  -2  21  -3    0.59    0.07 
  -2  21  -3    0.74    0.10 
  -2  21  -3    0.42    0.09 
   0  22  -3    2.64    0.12 
   0  22  -3    2.67    0.12 
  -7   0   4    0.04    0.04 
  -6   0   4   17.66    0.64 
  -5   0   4    0.06    0.07 
  -5   0   4    0.11    0.07 
  -4   0   4    0.85    0.15 
  -4   0   4    1.30    0.16 
  -3   0   4    0.10    0.05 
  -2   0   4    7.01    0.33 
  -2   0   4    6.68    0.28 
  -1   0   4    0.05    0.03 
  -1   0   4    0.04    0.03 
   0   0   4  320.09    7.79 
  -1   0  -4    0.08    0.03 
   1   0   4    0.08    0.04 
   2   0   4   26.83    0.84 
   3   0   4    0.09    0.06 
  -4   0  -4    4.35    0.24 
   4   0   4    4.38    0.35 
  -5   0  -4    0.12    0.06 
  -5   0  -4    0.17    0.09 
  -6   0  -4    8.60    0.32 
   6   0   4    8.82    0.33 
  -7  -1   4    0.07    0.04 
  -7   1   4    0.03    0.04 
  -6  -1   4    1.20    0.15 
  -6   1   4    1.60    0.14 
  -6   1   4    1.62    0.17 
  -5  -1   4    1.23    0.20 
  -5  -1   4    1.44    0.17 
  -5   1   4    1.19    0.17 
  -5   1   4    1.35    0.19 
  -4  -1   4    2.64    0.22 
  -4  -1   4    2.39    0.22 
  -4   1   4    2.45    0.21 
  -4   1   4    2.63    0.16 
  -4   1   4    2.44    0.22 
  -3  -1   4   68.79    1.91 
  -3   1   4   69.91    1.92 
  -2  -1   4   31.39    0.89 
  -2   1   4   31.75    0.91 
  -2   1   4   30.89    0.95 
  -1  -1   4    7.54    0.23 
  -1   1   4    8.02    0.26 
  -1   1   4    7.70    0.27 
   0   1   4   12.91    0.36 
   0   1   4   14.43    0.40 
  -1  -1  -4   26.12    0.69 
   1  -1   4   25.49    0.73 
   1   1   4   25.89    0.72 
  -1   1  -4   24.98    0.70 
   2  -1   4    0.45    0.10 
   2   1   4    0.44    0.09 
   3  -1   4    0.29    0.10 
   3   1   4    0.42    0.11 
   4  -1   4    5.74    0.43 
  -4  -1  -4    5.61    0.28 
  -4   1  -4    5.89    0.28 
   4   1   4    5.82    0.41 
  -5  -1  -4    9.08    0.59 
  -5  -1  -4    9.52    0.37 
  -5   1  -4    9.83    0.38 
  -5   1  -4    9.34    0.59 
  -6  -1  -4    2.51    0.16 
   6  -1   4    2.77    0.16 
  -6   1  -4    2.63    0.16 
   6   1   4    2.68    0.16 
  -7  -2   4    1.39    0.11 
  -7   2   4    1.39    0.11 
  -6  -2   4    2.36    0.19 
  -6   2   4    2.03    0.15 
  -6   2   4    1.90    0.17 
  -5  -2   4    9.16    0.44 
  -5  -2   4    9.35    0.51 
  -5   2   4    8.61    0.43 
  -5   2   4    8.67    0.50 
  -4  -2   4    5.82    0.35 
  -4  -2   4    6.45    0.37 
  -4   2   4    6.52    0.28 
  -4   2   4    6.28    0.34 
  -3  -2   4    3.38    0.23 
  -3   2   4    3.55    0.24 
  -2  -2   4   36.10    0.98 
  -2   2   4   35.29    1.01 
  -2   2   4   34.10    1.04 
  -1   2   4   18.26    0.54 
   0   2   4  143.40    3.55 
   1  -2   4   44.73    1.19 
  -1  -2  -4   44.72    1.14 
   1   2   4   42.92    1.16 
  -2  -2  -4   15.96    0.54 
   2  -2   4   16.12    0.59 
   3  -2   4   48.94    1.48 
   3   2   4   48.09    1.42 
  -3   2  -4   42.42    1.44 
   4  -2   4    0.51    0.13 
  -4  -2  -4    0.95    0.13 
  -4   2  -4    0.84    0.19 
  -4   2  -4    0.80    0.11 
  -5  -2  -4    1.70    0.14 
  -5   2  -4    1.54    0.14 
  -5   2  -4    1.51    0.24 
   6  -2   4    2.83    0.17 
  -6   2  -4    2.91    0.16 
   6   2   4    2.82    0.17 
  -7  -3   4    1.15    0.09 
  -7   3   4    1.03    0.09 
  -6  -3   4    0.39    0.10 
  -6   3   4    0.39    0.09 
  -6   3   4    0.42    0.08 
  -5  -3   4    0.18    0.10 
  -5  -3   4    0.21    0.11 
  -5   3   4    0.07    0.08 
  -5   3   4    0.22    0.09 
  -4  -3   4    0.19    0.10 
  -4  -3   4    0.21    0.06 
   4   3  -4    0.04    0.03 
  -4   3   4    0.08    0.06 
  -4   3   4    0.11    0.07 
  -4   3   4    0.16    0.05 
   3  -3  -4    1.06    0.13 
  -3  -3   4    1.04    0.13 
  -3   3   4    1.09    0.14 
   2  -3  -4   64.91    1.73 
  -2  -3   4   64.26    1.70 
  -2   3   4   65.59    1.78 
  -2   3   4   64.94    1.75 
  -1   3   4    0.07    0.03 
  -1   3   4    0.05    0.04 
   0   3   4   26.25    0.74 
   1  -3   4   10.27    0.37 
   1   3   4   10.01    0.32 
  -2  -3  -4   13.14    0.48 
   2  -3   4   14.05    0.54 
   2   3   4   12.84    0.47 
   3  -3   4    4.53    0.45 
  -3   3  -4    3.89    0.21 
   3   3   4    4.53    0.29 
  -4  -3  -4    3.34    0.20 
   4  -3   4    3.64    0.34 
  -4   3  -4    3.14    0.30 
  -4   3  -4    3.37    0.20 
   5  -3   4    0.01    0.04 
  -5  -3  -4    0.00    0.05 
  -5   3  -4    0.07    0.05 
  -5   3  -4    0.09    0.10 
   6  -3   4   22.47    0.68 
  -6  -3  -4   22.74    0.66 
  -6   3  -4   22.67    0.66 
   6   3   4   22.84    0.66 
   7  -4  -4    0.10    0.04 
  -7   4   4    0.06    0.03 
  -6  -4   4    7.79    0.37 
  -6   4   4    8.04    0.36 
  -6   4   4    8.09    0.31 
  -5  -4   4    6.06    0.35 
  -5  -4   4    5.87    0.39 
  -5   4   4    6.50    0.35 
  -4  -4   4    4.50    0.30 
  -4  -4   4    4.24    0.30 
  -4   4   4    3.81    0.22 
  -4   4   4    3.99    0.22 
  -4   4   4    3.84    0.30 
  -4   4   4    4.06    0.26 
  -3  -4   4   14.53    0.54 
   3  -4  -4   13.97    0.57 
  -3   4   4   14.97    0.58 
   2  -4  -4   58.31    1.57 
  -2   4   4   58.49    1.58 
  -2   4   4   57.16    1.57 
   1  -4  -4   57.43    1.43 
  -1   4   4   53.41    1.42 
  -1   4   4   58.22    1.50 
   0   4   4   86.05    2.21 
  -1  -4  -4   15.30    0.42 
   1  -4   4   13.77    0.48 
  -1   4  -4   14.14    0.47 
   2  -4   4    4.17    0.26 
  -2  -4  -4    4.07    0.23 
  -2   4  -4    4.35    0.26 
   3  -4   4   10.20    0.53 
  -3   4  -4   10.06    0.50 
  -4  -4  -4    0.68    0.10 
   4  -4   4    1.01    0.22 
  -4   4  -4    0.76    0.11 
  -4   4  -4    0.67    0.17 
   5  -4   4    0.15    0.05 
  -5  -4  -4    0.05    0.07 
  -5   4  -4    0.15    0.11 
  -5   4  -4    0.11    0.06 
   6  -4   4    3.59    0.18 
  -6  -4  -4    3.13    0.17 
   6   4   4    3.63    0.18 
  -6   4  -4    3.49    0.18 
  -7   5   4    0.00    0.03 
  -6  -5   4    0.05    0.08 
  -6   5   4    0.18    0.06 
  -6   5   4    0.15    0.06 
  -5  -5   4    0.89    0.14 
  -5   5   4    0.61    0.12 
  -5   5   4    0.68    0.16 
  -5   5   4    0.58    0.10 
  -4  -5   4    0.90    0.17 
  -4  -5   4    0.90    0.18 
  -4   5   4    0.97    0.16 
   4   5  -4    0.90    0.10 
  -4   5   4    0.93    0.12 
  -4   5   4    1.07    0.14 
  -4   5   4    0.86    0.11 
   3  -5  -4   10.08    0.45 
  -3   5   4   10.11    0.45 
   3   5  -4    9.04    0.35 
  -3   5   4    8.48    0.38 
  -3   5   4    8.71    0.35 
   2  -5  -4  113.30    2.85 
  -2   5   4  111.22    2.87 
  -2   5   4  106.13    2.82 
   1  -5  -4   46.34    1.19 
  -1   5   4   46.52    1.26 
  -1   5   4   45.71    1.17 
   0   5   4   13.31    0.45 
   1  -5   4   19.65    0.63 
  -1  -5  -4   19.91    0.54 
  -1   5  -4   19.28    0.59 
   1   5   4   18.57    0.63 
   2  -5   4    0.05    0.05 
  -2  -5  -4    0.12    0.05 
  -2   5  -4    0.00    0.04 
   3  -5   4    0.57    0.13 
  -3   5  -4    0.27    0.08 
  -3   5  -4    0.37    0.10 
   4  -5   4   18.64    0.62 
  -4   5  -4   19.92    0.65 
  -4   5  -4   20.51    0.63 
  -4   5  -4   20.58    0.85 
  -5   5  -4    2.15    0.26 
  -5   5  -4    2.25    0.16 
   6  -5   4    2.82    0.16 
   6   5   4    2.72    0.15 
  -6   5  -4    3.00    0.16 
  -6   5  -4    2.57    0.15 
  -6   6   4    0.38    0.08 
  -6   6   4    0.26    0.07 
  -5   6   4    4.30    0.24 
  -5   6   4    4.09    0.23 
  -5   6   4    4.16    0.34 
  -5   6   4    4.14    0.27 
  -4  -6   4    0.18    0.09 
  -4   6   4    0.27    0.07 
  -4   6   4    0.32    0.10 
   3  -6  -4    0.15    0.06 
  -3   6   4    0.07    0.06 
  -3   6   4    0.14    0.07 
  -3   6   4    0.20    0.06 
   3   6  -4    0.09    0.03 
  -2   6   4   10.44    0.38 
   2   6  -4    9.78    0.42 
  -2   6   4   10.46    0.43 
   1  -6  -4    4.30    0.17 
  -1   6   4    4.38    0.23 
   0   6   4   10.16    0.44 
   1  -6   4    6.48    0.30 
  -1   6  -4    6.00    0.25 
   1   6   4    5.95    0.29 
   2  -6   4   32.60    1.05 
  -2  -6  -4   30.31    0.95 
  -2   6  -4   32.05    0.98 
   3  -6   4   13.65    0.66 
  -3   6  -4   13.00    0.43 
  -3   6  -4   13.30    0.58 
  -3   6  -4   12.39    0.43 
   4  -6   4    0.21    0.06 
  -4   6  -4    0.32    0.07 
  -4   6  -4    0.10    0.06 
  -4   6  -4    0.13    0.08 
  -4   6  -4    0.09    0.05 
   5  -6   4    8.86    0.35 
   5   6   4    9.01    0.34 
  -5   6  -4    9.05    0.34 
  -5   6  -4    8.51    0.53 
  -6   6  -4    0.03    0.03 
  -6   6  -4    0.03    0.04 
   6   6   4    0.04    0.04 
  -6   7   4    2.50    0.16 
  -6   7   4    2.56    0.16 
  -5   7   4    4.73    0.27 
  -5   7   4    4.50    0.36 
  -5   7   4    4.65    0.25 
  -5   7   4    4.83    0.26 
   4  -7  -4    3.92    0.32 
  -4   7   4    3.27    0.29 
   4   7  -4    3.29    0.20 
  -4   7   4    3.17    0.22 
  -4   7   4    3.29    0.21 
  -4   7   4    3.44    0.21 
   3  -7  -4    1.66    0.18 
  -3   7   4    1.76    0.15 
  -3   7   4    1.45    0.15 
   3   7  -4    1.35    0.12 
  -3   7   4    1.74    0.19 
  -3   7   4    1.55    0.13 
   3   7  -4    1.45    0.13 
   2  -7  -4   20.63    0.68 
  -2   7   4   20.63    0.71 
   1  -7  -4    1.55    0.09 
  -1   7   4    1.46    0.15 
   1   7  -4    1.47    0.13 
   0  -7   4   10.50    0.38 
   0   7   4    9.71    0.40 
   1  -7   4  109.08    2.79 
  -1   7  -4  102.23    2.69 
   1   7   4  106.56    2.78 
  -2  -7  -4   59.96    1.73 
   2  -7   4   52.90    1.67 
  -2   7  -4   56.61    1.60 
  -3   7  -4    0.00    0.03 
  -3   7  -4    0.08    0.06 
  -3   7  -4   -0.07    0.04 
  -3   7  -4    0.08    0.05 
  -4   7  -4    1.50    0.12 
  -4   7  -4    1.15    0.20 
  -4   7  -4    1.63    0.14 
  -4   7  -4    1.37    0.12 
   5  -7   4    1.97    0.17 
  -5   7  -4    1.86    0.25 
  -5   7  -4    1.83    0.13 
   5   7   4    1.78    0.13 
  -6   7  -4    4.71    0.19 
  -6   7  -4    4.66    0.16 
  -6   8   4    0.25    0.06 
  -6   8   4    0.23    0.06 
  -5   8   4    0.06    0.05 
  -5   8   4   -0.01    0.04 
  -5   8   4   -0.01    0.08 
  -5   8   4    0.05    0.05 
  -5   8   4    0.04    0.06 
  -4   8   4    0.11    0.08 
  -4   8   4    0.00    0.05 
  -4   8   4    0.00    0.05 
   4   8  -4    0.07    0.05 
  -4   8   4   -0.05    0.04 
  -4   8   4    0.05    0.05 
  -3   8   4    3.71    0.22 
  -3   8   4    4.00    0.22 
  -3   8   4    3.76    0.22 
  -3   8   4    3.81    0.28 
   3   8  -4    3.66    0.20 
   2  -8  -4   26.12    0.81 
   2   8  -4   23.52    0.72 
  -2   8   4   25.39    0.84 
  -2   8   4   24.25    0.77 
   1  -8  -4   80.83    2.04 
   1   8  -4   76.28    2.14 
  -1   8   4   81.99    2.17 
   0  -8   4   18.18    0.60 
   0   8   4   19.20    0.64 
   1  -8   4   49.46    1.43 
  -1   8  -4   48.39    1.33 
   1   8   4   49.79    1.43 
   2  -8   4   15.93    0.67 
  -2   8  -4   16.70    0.59 
  -2   8  -4   16.31    0.52 
  -2   8  -4   15.69    0.47 
  -2   8  -4   16.30    0.55 
  -2   8  -4   16.10    0.46 
   3  -8   4   10.91    0.62 
  -3   8  -4   10.05    0.38 
  -3   8  -4   10.74    0.42 
  -3   8  -4   10.33    0.50 
  -3   8  -4   10.65    0.36 
  -4   8  -4    2.53    0.16 
  -4   8  -4    2.62    0.16 
   4   8   4    2.63    0.16 
  -4   8  -4    2.83    0.27 
  -4   8  -4    2.94    0.19 
  -5   8  -4    7.40    0.48 
  -5   8  -4    7.99    0.27 
  -5   8  -4    8.35    0.30 
   5   8   4    7.87    0.29 
  -6   8  -4    2.10    0.11 
  -6   8  -4    2.13    0.09 
   6   8   4    2.12    0.11 
  -6   9   4    0.04    0.04 
  -6   9   4    0.00    0.03 
  -5   9   4   -0.04    0.04 
  -5   9   4    0.01    0.04 
  -5   9   4    0.04    0.10 
  -5   9   4    0.08    0.05 
  -5   9   4   -0.01    0.05 
  -4   9   4    5.40    0.29 
  -4   9   4    5.78    0.39 
   4   9  -4    5.45    0.28 
  -4   9   4    5.62    0.29 
  -4   9   4    5.47    0.29 
  -4   9   4    5.57    0.28 
   3  -9  -4    1.16    0.15 
   3   9  -4    0.75    0.09 
  -3   9   4    0.66    0.12 
  -3   9   4    0.64    0.11 
   3   9  -4    0.69    0.09 
  -3   9   4    0.88    0.10 
  -3   9   4    0.72    0.12 
  -3   9   4    0.69    0.15 
   2  -9  -4   10.84    0.44 
  -2   9   4   11.36    0.49 
  -2   9   4   11.87    0.46 
  -2   9   4    9.94    0.49 
   2   9  -4   11.14    0.43 
   2   9  -4   10.49    0.39 
   1  -9  -4   37.55    1.04 
  -1   9   4   39.11    1.17 
   0  -9   4    2.07    0.16 
   0   9   4    1.73    0.16 
   1   9   4    0.39    0.09 
   2  -9   4    0.54    0.13 
  -2   9  -4    0.49    0.05 
  -2   9  -4    0.46    0.07 
  -2   9  -4    0.63    0.12 
   2   9   4    0.40    0.05 
  -2   9  -4    0.60    0.11 
   2   9   4    0.67    0.07 
  -2   9  -4    0.53    0.06 
   3  -9   4   18.86    0.93 
  -3   9  -4   21.62    0.71 
  -3   9  -4   21.91    0.63 
  -3   9  -4   21.51    0.65 
  -3   9  -4   21.97    0.61 
  -3   9  -4   21.05    0.66 
  -3   9  -4   21.72    0.80 
  -4   9  -4    2.53    0.16 
  -4   9  -4    2.55    0.14 
   4   9   4    2.70    0.15 
  -4   9  -4    2.69    0.15 
  -4   9  -4    2.30    0.19 
  -4   9  -4    2.53    0.27 
  -5   9  -4    6.88    0.40 
   5   9   4    7.67    0.27 
  -5   9  -4    7.49    0.27 
  -5   9  -4    7.45    0.25 
  -6   9  -4    0.25    0.03 
   6   9   4    0.27    0.05 
  -6  10   4    2.23    0.10 
  -6  10   4    2.06    0.10 
  -6  10   4    2.31    0.13 
  -5  10   4    0.32    0.08 
  -5  10   4    0.29    0.07 
  -5  10   4    0.48    0.09 
  -5  10   4    0.26    0.13 
  -5  10   4    0.44    0.08 
  -4  10   4    0.21    0.07 
   4  10  -4    0.20    0.07 
  -4  10   4    0.18    0.07 
  -4  10   4    0.15    0.06 
  -4  10   4    0.23    0.08 
  -4  10   4    0.01    0.10 
   3 -10  -4    9.42    0.46 
  -3  10   4    7.97    0.46 
  -3  10   4    8.83    0.42 
  -3  10   4    8.34    0.33 
   3  10  -4    7.97    0.34 
   2 -10  -4    0.34    0.08 
  -2  10   4    0.51    0.19 
   2  10  -4    0.34    0.07 
  -2  10   4    0.24    0.05 
  -2  10   4    0.31    0.09 
   2  10  -4    0.25    0.05 
  -2  10   4    0.25    0.06 
  -2  10   4    0.38    0.08 
   1  10  -4   14.91    0.51 
  -1  10   4   16.62    0.56 
  -1  10   4   16.19    0.56 
  -1  10   4   16.02    0.51 
  -1  10   4   17.84    0.66 
   0 -10   4    3.10    0.21 
   0  10   4    3.00    0.15 
   0  10  -4    2.91    0.13 
   0  10   4    2.97    0.22 
   1 -10   4    2.00    0.19 
   1  10   4    1.93    0.13 
   1  10   4    1.94    0.19 
   2 -10   4    1.46    0.20 
   2  10   4    1.62    0.11 
  -2  10  -4    1.47    0.12 
  -2  10  -4    1.62    0.14 
  -3  10  -4    0.46    0.08 
  -3  10  -4    0.48    0.06 
  -3  10  -4    0.53    0.09 
  -3  10  -4    0.65    0.10 
  -3  10  -4    0.59    0.13 
   3  10   4    0.55    0.08 
  -3  10  -4    0.45    0.07 
  -4  10  -4    1.11    0.12 
  -4  10  -4    1.04    0.11 
  -4  10  -4    0.93    0.09 
   4  10   4    1.33    0.10 
  -4  10  -4    1.12    0.09 
  -4  10  -4    1.39    0.18 
  -5  10  -4    0.02    0.03 
  -5  10  -4    0.01    0.06 
  -5  10  -4    0.03    0.03 
  -5  10  -4   -0.07    0.06 
   5  10   4    0.01    0.04 
   5  10   4    0.02    0.04 
   6  10   4    2.14    0.10 
  -6  10  -4    2.37    0.09 
  -6  11   4    0.12    0.04 
  -6  11   4    0.10    0.03 
  -5  11   4    2.84    0.18 
  -5  11   4    2.88    0.15 
  -5  11   4    2.43    0.13 
  -5  11   4    2.73    0.18 
  -5  11   4    2.71    0.18 
  -4  11   4    5.75    0.29 
  -4  11   4    5.77    0.29 
  -4  11   4    5.23    0.29 
   4  11  -4    5.37    0.28 
  -4  11   4    4.92    0.37 
  -4  11   4    5.30    0.24 
  -3  11   4    0.15    0.04 
  -3  11   4    0.04    0.06 
   3  11  -4    0.14    0.05 
   3  11  -4    0.01    0.06 
  -3  11   4   -0.05    0.04 
  -3  11   4    0.15    0.06 
  -3  11   4    0.11    0.05 
  -3  11   4   -0.10    0.07 
   2 -11  -4    3.43    0.24 
  -2  11   4    3.77    0.30 
  -2  11   4    3.81    0.15 
   2  11  -4    3.67    0.20 
  -2  11   4    3.82    0.23 
  -2  11   4    3.75    0.21 
  -2  11   4    3.78    0.21 
   2  11  -4    3.72    0.20 
  -1  11   4    1.21    0.11 
  -1  11   4    1.08    0.11 
  -1  11   4    1.55    0.18 
   1  11  -4    1.40    0.10 
   1  11  -4    1.21    0.11 
  -1  11   4    1.38    0.15 
   0 -11   4   31.24    1.01 
   0  11  -4   30.75    0.84 
   0  11   4   32.11    0.87 
   0  11   4   32.33    1.01 
   0  11  -4   31.31    0.91 
   0  11   4   30.55    0.94 
   1 -11   4    1.67    0.19 
   1  11   4    1.76    0.19 
  -1  11  -4    1.74    0.10 
  -1  11  -4    1.65    0.13 
  -1  11  -4    1.75    0.15 
   1  11   4    1.76    0.11 
   2 -11   4   10.48    0.59 
   2  11   4   10.86    0.35 
  -2  11  -4   10.20    0.39 
  -2  11  -4   10.77    0.44 
  -2  11  -4   10.20    0.33 
  -3  11  -4    1.28    0.09 
   3  11   4    1.49    0.11 
  -3  11  -4    1.48    0.15 
  -3  11  -4    1.22    0.12 
  -3  11  -4    1.49    0.10 
  -4  11  -4    0.62    0.11 
  -4  11  -4    0.31    0.06 
  -4  11  -4    0.42    0.11 
  -4  11  -4    0.58    0.09 
  -4  11  -4    0.60    0.08 
   4  11   4    0.45    0.09 
   5  11   4    0.07    0.04 
  -5  11  -4    0.15    0.06 
  -5  11  -4    0.09    0.03 
  -5  11  -4    0.08    0.06 
  -6  12   4    2.83    0.14 
  -6  12   4    3.00    0.13 
  -5  12   4    0.05    0.04 
  -5  12   4   -0.04    0.04 
  -5  12   4   -0.02    0.06 
  -5  12   4    0.07    0.04 
  -4  12   4    0.13    0.09 
  -4  12   4    0.00    0.04 
  -4  12   4    0.01    0.03 
  -3  12   4   13.01    0.49 
   3  12  -4   13.02    0.49 
  -3  12   4   14.13    0.55 
  -3  12   4   13.97    0.67 
   3  12  -4   12.96    0.47 
  -3  12   4   13.77    0.41 
  -3  12   4   13.46    0.51 
   2  12  -4    8.53    0.34 
  -2  12   4    8.64    0.35 
  -2  12   4    8.26    0.47 
  -2  12   4    8.32    0.26 
   2  12  -4    7.31    0.38 
  -1 -12   4   17.68    0.67 
  -1  12   4   16.81    0.56 
  -1  12   4   18.48    0.72 
   1  12  -4   17.44    0.57 
   1  12  -4   17.31    0.54 
  -1  12   4   17.57    0.56 
  -1  12   4   16.82    0.61 
   1  12  -4   17.11    0.60 
   0 -12   4    4.38    0.30 
   0  12   4    4.76    0.30 
   0  12  -4    4.28    0.24 
   0  12   4    4.64    0.21 
   0  12   4    4.46    0.24 
   0  12  -4    4.62    0.19 
   0  12   4    4.59    0.25 
   0  12  -4    4.48    0.22 
   1 -12   4    0.95    0.17 
  -1  12  -4    1.11    0.11 
  -1  12  -4    1.12    0.12 
   1  12   4    1.04    0.10 
  -1  12  -4    0.94    0.08 
   1  12   4    1.25    0.18 
   2 -12   4    1.06    0.22 
  -2  12  -4    1.20    0.13 
  -2  12  -4    1.30    0.12 
   2  12   4    1.30    0.11 
  -2  12  -4    1.33    0.09 
   3  12   4    0.78    0.09 
  -3  12  -4    0.85    0.08 
  -3  12  -4    0.71    0.13 
  -3  12  -4    0.88    0.11 
   4  12   4   10.59    0.36 
  -4  12  -4   10.70    0.44 
  -4  12  -4   10.95    0.34 
  -4  12  -4   11.03    0.40 
  -5  12  -4    1.39    0.12 
  -5  12  -4    1.46    0.13 
  -5  12  -4    1.60    0.09 
   5  12   4    1.75    0.11 
  -5  13   4    0.18    0.06 
  -5  13   4    0.13    0.06 
  -5  13   4    0.20    0.06 
  -5  13   4    0.19    0.05 
  -4  13   4    2.58    0.19 
  -4  13   4    2.45    0.12 
  -4  13   4    2.45    0.18 
  -4  13   4    2.50    0.18 
   4  13  -4    2.24    0.17 
   3  13  -4    0.76    0.10 
  -3  13   4    0.87    0.08 
  -3  13   4    0.89    0.13 
  -3  13   4    0.58    0.11 
  -3  13   4    0.55    0.16 
  -3  13   4    0.60    0.10 
   3  13  -4    0.49    0.09 
  -2  13   4    3.06    0.13 
  -2  13   4    2.60    0.28 
   2  13  -4    3.10    0.19 
  -2  13   4    2.98    0.22 
  -2  13   4    3.08    0.20 
  -2  13   4    2.98    0.19 
   2  13  -4    3.13    0.19 
  -1 -13   4    9.55    0.49 
  -1  13   4    9.12    0.30 
  -1  13   4   10.25    0.51 
   1  13  -4    8.84    0.37 
   1  13  -4    8.48    0.38 
  -1  13   4    9.32    0.36 
  -1  13   4    9.54    0.41 
  -1  13   4    9.52    0.37 
   1  13  -4    9.79    0.37 
   0 -13   4    0.67    0.14 
   0  13  -4    0.76    0.12 
   0  13  -4    0.76    0.08 
   0  13   4    0.96    0.14 
   0  13   4    0.70    0.09 
   0  13   4    0.90    0.14 
   0  13  -4    0.92    0.10 
   0  13   4    0.72    0.09 
   0  13   4    1.08    0.10 
   1 -13   4   10.27    0.57 
  -1  13  -4   12.33    0.38 
  -1  13  -4   12.09    0.48 
  -1  13  -4   12.66    0.45 
  -2  13  -4    0.08    0.05 
   2  13   4    0.13    0.06 
  -2  13  -4    0.16    0.05 
  -2  13  -4    0.25    0.09 
  -3  13  -4    0.06    0.03 
  -3  13  -4    0.08    0.06 
  -3  13  -4    0.02    0.08 
   3  13   4    0.03    0.04 
  -3  13  -4    0.13    0.07 
  -4  13  -4    0.26    0.06 
  -4  13  -4    0.21    0.07 
  -4  13  -4    0.29    0.05 
   4  13   4    0.22    0.05 
  -5  13  -4    5.60    0.19 
  -5  13  -4    5.56    0.19 
   5  13   4    5.31    0.20 
  -5  14   4    3.28    0.17 
  -5  14   4    3.13    0.12 
  -5  14   4    3.05    0.16 
  -5  14   4    3.32    0.17 
  -4  14   4    0.54    0.09 
  -4  14   4    0.73    0.12 
  -4  14   4    0.55    0.07 
   4  14  -4    0.53    0.09 
  -4  14   4    0.65    0.10 
  -3  14   4   10.58    0.46 
  -3  14   4   10.34    0.43 
  -3  14   4   11.04    0.43 
   3  14  -4   10.91    0.42 
  -3  14   4   10.83    0.34 
  -3  14   4   10.66    0.59 
  -2  14   4    4.17    0.34 
  -2  14   4    4.36    0.24 
  -2  14   4    4.29    0.27 
   2  14  -4    4.41    0.23 
  -2  14   4    4.33    0.17 
   2  14  -4    4.42    0.23 
  -2  14   4    4.39    0.25 
  -1  14   4    9.32    0.48 
  -1  14   4    9.19    0.37 
  -1  14   4    9.24    0.36 
  -1  14   4    9.30    0.41 
   1  14  -4    8.93    0.34 
   1  14  -4    9.18    0.37 
   0  14   4    1.13    0.12 
   0  14  -4    1.52    0.11 
   0  14   4    1.40    0.18 
   0  14   4    1.48    0.13 
   0  14  -4    1.54    0.14 
   0  14  -4    1.24    0.14 
   0  14   4    1.40    0.15 
  -1  14  -4    1.94    0.16 
   1  14   4    2.13    0.14 
  -1  14  -4    1.59    0.16 
  -1  14  -4    2.09    0.12 
  -2  14  -4    0.28    0.09 
   2  14   4    0.09    0.05 
  -2  14  -4    0.04    0.04 
  -2  14  -4    0.07    0.05 
  -3  14  -4    0.06    0.05 
  -3  14  -4    0.15    0.07 
   3  14   4   -0.02    0.04 
  -3  14  -4    0.01    0.03 
   4  14   4    1.70    0.12 
  -4  14  -4    1.51    0.14 
  -4  14  -4    1.58    0.13 
  -4  14  -4    1.55    0.10 
   5  14   4    0.24    0.04 
  -5  14  -4    0.23    0.04 
  -5  14  -4    0.34    0.06 
  -5  15   4    3.31    0.13 
  -5  15   4    3.08    0.15 
  -4  15   4    4.61    0.23 
  -4  15   4    4.58    0.25 
   4  15  -4    4.54    0.23 
  -4  15   4    4.10    0.22 
  -4  15   4    4.66    0.17 
  -3  15   4    0.24    0.05 
  -3  15   4    0.21    0.11 
   3  15  -4    0.24    0.07 
  -3  15   4    0.17    0.05 
  -3  15   4    0.16    0.06 
   3  15  -4    0.12    0.05 
  -3  15   4    0.31    0.09 
  -2  15   4    2.07    0.17 
  -2  15   4    2.11    0.25 
  -2  15   4    2.16    0.16 
  -2  15   4    2.33    0.12 
  -2  15   4    1.92    0.19 
   2  15  -4    2.29    0.16 
   2  15  -4    2.14    0.16 
  -1  15   4    0.13    0.04 
   1  15  -4    0.11    0.05 
  -1  15   4    0.07    0.07 
   1  15  -4    0.13    0.06 
  -1  15   4    0.22    0.06 
  -1  15   4    0.10    0.07 
  -1  15   4    0.05    0.05 
   0  15  -4   -0.01    0.03 
   0  15   4   -0.01    0.04 
   0  15  -4    0.03    0.04 
   0  15   4    0.11    0.08 
   0  15   4   -0.04    0.04 
   0  15   4   -0.03    0.05 
   0  15   4   -0.04    0.04 
   0  15  -4    0.13    0.05 
  -1  15  -4    8.81    0.32 
  -1  15  -4    9.07    0.41 
  -1  15  -4    9.09    0.38 
   1  15   4    9.85    0.36 
  -2  15  -4   17.01    0.51 
   2  15   4   17.35    0.55 
  -2  15  -4   17.49    0.64 
  -2  15  -4   16.94    0.59 
  -3  15  -4    5.94    0.28 
  -3  15  -4    6.11    0.23 
   3  15   4    6.39    0.26 
  -3  15  -4    6.20    0.32 
  -4  15  -4    2.81    0.13 
  -4  15  -4    3.00    0.19 
   4  15   4    2.68    0.15 
  -4  15  -4    2.85    0.19 
   5  15   4    0.50    0.06 
  -4  16   4    0.00    0.05 
  -4  16   4    0.06    0.04 
  -4  16   4   -0.01    0.03 
   4  16  -4   -0.05    0.05 
   3  16  -4    1.21    0.12 
  -3  16   4    1.05    0.13 
  -3  16   4    1.14    0.12 
  -3  16   4    1.15    0.12 
  -3  16   4    1.27    0.09 
  -2  16   4    2.03    0.12 
   2  16  -4    2.08    0.16 
  -2  16   4    2.27    0.24 
  -2  16   4    2.13    0.19 
  -2  16   4    2.19    0.17 
  -2  16   4    2.19    0.17 
   2  16  -4    2.23    0.16 
  -1  16   4    9.05    0.41 
   1  16  -4    9.16    0.36 
  -1  16   4    9.03    0.36 
  -1  16   4    9.13    0.37 
  -1  16   4    9.12    0.50 
   1  16  -4    8.88    0.37 
   0  16  -4    1.10    0.13 
   0  16   4    1.25    0.14 
   0  16   4    1.30    0.19 
   0  16  -4    1.29    0.11 
   0  16   4    1.10    0.13 
   0  16  -4    0.99    0.12 
   1  16   4    0.59    0.10 
  -1  16  -4    0.48    0.10 
  -1  16  -4    0.58    0.10 
  -1  16  -4    0.60    0.08 
  -2  16  -4    0.14    0.05 
  -2  16  -4    0.18    0.06 
  -2  16  -4    0.13    0.06 
   2  16   4    0.06    0.05 
  -3  16  -4    2.51    0.19 
  -3  16  -4    2.38    0.16 
   3  16   4    2.39    0.15 
  -3  16  -4    2.33    0.13 
  -4  16  -4    0.73    0.08 
   4  16   4    0.71    0.08 
  -4  16  -4    0.68    0.09 
  -4  16  -4    0.70    0.07 
  -4  17   4    6.00    0.24 
  -4  17   4    6.24    0.27 
  -4  17   4    6.41    0.22 
  -4  17   4    5.99    0.25 
   4  17  -4    6.10    0.24 
  -3  17   4    0.51    0.09 
  -3  17   4    0.57    0.11 
   3  17  -4    0.52    0.09 
  -3  17   4    0.59    0.10 
  -3  17   4    0.57    0.09 
   2  17  -4    1.16    0.12 
  -2  17   4    1.28    0.13 
  -2  17   4    1.54    0.13 
  -2  17   4    1.33    0.22 
   2  17  -4    1.48    0.13 
  -2  17   4    1.64    0.16 
  -1  17   4    1.54    0.14 
  -1  17   4    1.43    0.22 
  -1  17   4    1.37    0.15 
   1  17  -4    1.43    0.13 
   1  17  -4    1.45    0.13 
  -1  17   4    1.42    0.12 
   0  17  -4    7.55    0.30 
   0  17  -4    7.07    0.33 
   0  17   4    7.33    0.33 
   0  17   4    7.10    0.31 
   0  17  -4    7.24    0.33 
  -1  17  -4    0.34    0.09 
  -1  17  -4    0.30    0.08 
   1  17   4    0.41    0.09 
  -1  17  -4    0.32    0.07 
   2  17   4   10.35    0.37 
  -2  17  -4   10.75    0.35 
  -2  17  -4   10.06    0.41 
  -2  17  -4    9.65    0.42 
  -3  17  -4    2.03    0.16 
  -3  17  -4    1.96    0.14 
  -3  17  -4    1.90    0.11 
   3  17   4    2.07    0.13 
  -4  17  -4    9.59    0.28 
   4  17   4    8.97    0.28 
  -4  17  -4    9.22    0.34 
  -4  17  -4    9.33    0.30 
  -4  18   4    0.38    0.07 
  -4  18   4    0.19    0.04 
  -4  18   4    0.28    0.05 
   4  18  -4    0.23    0.04 
  -3  18   4    0.16    0.05 
  -3  18   4    0.10    0.04 
   3  18  -4    0.16    0.05 
  -3  18   4    0.16    0.06 
  -2  18   4   -0.01    0.04 
  -2  18   4    0.00    0.05 
  -2  18   4    0.00    0.04 
  -2  18   4    0.06    0.04 
   2  18  -4    0.04    0.03 
   2  18  -4   -0.06    0.04 
  -1  18   4    0.78    0.10 
   1  18  -4    0.80    0.10 
  -1  18   4    0.82    0.11 
   1  18  -4    0.78    0.10 
  -1  18   4    0.99    0.12 
   0  18  -4    4.39    0.24 
   0  18   4    3.94    0.22 
   0  18   4    4.53    0.22 
   0  18  -4    4.25    0.23 
   0  18  -4    3.93    0.20 
   1  18   4    0.89    0.11 
  -1  18  -4    1.02    0.12 
  -1  18  -4    0.96    0.11 
  -1  18  -4    1.09    0.10 
   2  18   4    0.19    0.06 
  -2  18  -4    0.10    0.04 
  -2  18  -4    0.17    0.06 
  -2  18  -4    0.15    0.06 
  -3  18  -4    1.40    0.11 
   3  18   4    1.35    0.11 
  -3  18  -4    1.46    0.10 
  -3  18  -4    1.33    0.13 
   3  19  -4   -0.01    0.03 
  -3  19   4    0.04    0.04 
  -3  19   4   -0.02    0.04 
  -3  19   4   -0.02    0.03 
  -2  19   4    0.16    0.06 
  -2  19   4    0.15    0.05 
   2  19  -4    0.14    0.05 
  -2  19   4    0.07    0.05 
  -1  19   4    0.35    0.07 
   1  19  -4    0.33    0.07 
   1  19  -4    0.32    0.06 
  -1  19   4    0.38    0.08 
   0  19  -4    2.75    0.16 
   0  19  -4    2.49    0.16 
   0  19   4    2.66    0.16 
   0  19  -4    2.48    0.17 
  -1  19  -4    0.22    0.07 
  -1  19  -4    0.15    0.04 
  -1  19  -4    0.14    0.06 
  -2  19  -4    0.58    0.11 
  -2  19  -4    0.84    0.14 
   2  19   4    0.76    0.09 
  -3  19  -4    0.10    0.04 
  -3  19  -4    0.12    0.04 
  -3  19  -4    0.07    0.04 
  -3  20   4    2.25    0.11 
  -3  20   4    2.30    0.13 
  -3  20   4    2.29    0.11 
   3  20  -4    2.11    0.10 
  -2  20   4    3.67    0.17 
   2  20  -4    3.50    0.17 
  -2  20   4    3.77    0.19 
  -2  20   4    3.83    0.17 
  -1  20   4    1.46    0.11 
  -1  20   4    1.44    0.10 
   1  20  -4    1.53    0.11 
   1  20  -4    1.25    0.11 
  -1  20   4    1.58    0.12 
   0  20   4    3.79    0.18 
   0  20  -4    3.87    0.19 
   0  20  -4    3.82    0.19 
  -1  20  -4    2.38    0.16 
   1  20   4    2.23    0.13 
  -1  20  -4    2.39    0.15 
  -1  20  -4    2.23    0.13 
  -2  20  -4    0.48    0.08 
  -2  20  -4    0.43    0.07 
  -2  20  -4    0.50    0.07 
  -2  21   4    0.01    0.03 
   2  21  -4    0.05    0.03 
  -2  21   4    0.02    0.03 
  -1  21   4    2.89    0.13 
  -1  21   4    3.18    0.15 
   1  21  -4    2.98    0.14 
   1  21  -4    2.93    0.13 
   0  21   4    7.92    0.26 
   0  21  -4    8.44    0.28 
   0  21  -4    8.01    0.28 
  -1  21  -4    5.19    0.21 
  -1  21  -4    4.92    0.22 
  -1  21  -4    5.07    0.20 
  -7   0   5   -0.02    0.04 
  -6   0   5   -0.01    0.06 
  -5   0   5    3.11    0.30 
  -5   0   5    4.15    0.28 
  -4   0   5   -0.03    0.05 
  -4   0   5   -0.03    0.05 
  -3   0   5    0.27    0.07 
  -2   0   5    0.08    0.04 
  -1   0   5    0.54    0.06 
  -1   0   5    0.54    0.07 
   0   0   5    0.07    0.03 
   0   0   5    0.07    0.02 
   1   0   5   24.93    0.72 
   2   0   5    0.05    0.04 
   3   0   5   15.17    0.64 
   4   0   5    0.27    0.11 
  -5   0  -5    4.05    0.21 
  -5   0  -5    3.96    0.37 
   5   0   5    3.68    0.21 
   6   0   5   -0.01    0.04 
  -6   0  -5   -0.01    0.05 
  -7   1   5    2.21    0.13 
  -6  -1   5    0.55    0.11 
  -6  -1   5    0.56    0.16 
  -6   1   5    0.46    0.11 
  -6   1   5    0.59    0.10 
  -5  -1   5   17.77    0.75 
  -5  -1   5   18.00    0.69 
  -5   1   5   18.06    0.69 
  -5   1   5   18.33    0.77 
  -4  -1   5    1.93    0.19 
  -4  -1   5    2.26    0.20 
  -4   1   5    2.27    0.21 
  -4   1   5    2.18    0.15 
  -4   1   5    2.33    0.21 
  -3  -1   5    1.35    0.14 
  -3   1   5    1.54    0.15 
  -2  -1   5    1.12    0.10 
  -2   1   5    0.93    0.10 
  -2   1   5    1.03    0.12 
  -1  -1   5   72.63    1.82 
  -1   1   5   73.13    1.88 
  -1   1   5   73.30    1.85 
   0   1   5   33.50    0.89 
   0   1   5   36.95    0.94 
   1  -1   5   47.69    1.29 
  -1  -1  -5   47.61    1.23 
   1   1   5   47.86    1.27 
   2  -1   5   12.59    0.50 
   2   1   5   12.58    0.48 
   3  -1   5    6.23    0.39 
  -3   1  -5    5.89    0.25 
   3   1   5    6.05    0.36 
  -4  -1  -5    1.93    0.15 
   4  -1   5    1.71    0.27 
  -4   1  -5    2.02    0.15 
   4   1   5    2.19    0.27 
   5  -1   5    3.96    0.21 
  -5  -1  -5    4.00    0.38 
  -5  -1  -5    3.81    0.21 
  -5   1  -5    3.76    0.21 
   5   1   5    3.91    0.21 
  -5   1  -5    3.95    0.37 
  -6  -1  -5    0.02    0.04 
   6  -1   5    0.00    0.04 
   6   1   5    0.03    0.04 
  -6   1  -5    0.10    0.05 
  -7  -2   5    0.76    0.09 
  -7   2   5    0.64    0.08 
  -6  -2   5    0.14    0.07 
  -6   2   5    0.03    0.06 
  -6   2   5    0.10    0.06 
  -5  -2   5    1.02    0.16 
  -5  -2   5    0.84    0.15 
  -5   2   5    0.98    0.19 
  -5   2   5    0.71    0.15 
  -4  -2   5   53.30    1.58 
  -4  -2   5   52.98    1.56 
  -4   2   5   52.76    1.55 
  -4   2   5   53.39    1.61 
  -4   2   5   52.25    1.45 
  -3  -2   5    2.50    0.18 
  -3   2   5    2.28    0.19 
  -2  -2   5   31.54    0.85 
  -2   2   5   31.22    0.95 
  -2   2   5   29.33    0.88 
  -1   2   5   13.60    0.43 
  -1   2   5   13.29    0.41 
   0   2   5   53.57    1.39 
   1  -2   5    3.58    0.19 
  -1  -2  -5    3.47    0.14 
   1   2   5    3.30    0.16 
   2  -2   5  104.96    2.79 
   2   2   5  104.74    2.74 
   3  -2   5   23.66    0.90 
  -3   2  -5   23.12    0.69 
   3   2   5   23.74    0.85 
   4  -2   5   11.76    0.65 
  -4  -2  -5   11.08    0.41 
  -4   2  -5   11.62    0.62 
  -5  -2  -5    0.13    0.05 
   5  -2   5    0.06    0.05 
  -5   2  -5    0.11    0.05 
   5   2   5    0.07    0.05 
  -5   2  -5    0.31    0.13 
  -6  -2  -5    0.06    0.05 
   6  -2   5    0.05    0.08 
   6   2   5    0.03    0.05 
  -6   2  -5    0.01    0.04 
  -7  -3   5    3.38    0.16 
  -7   3   5    3.74    0.17 
  -6  -3   5    2.28    0.19 
  -6   3   5    2.09    0.15 
  -6   3   5    2.29    0.19 
  -5  -3   5   18.65    0.76 
  -5  -3   5   19.13    0.71 
  -5   3   5   17.83    0.96 
  -5   3   5   18.77    0.70 
  -4  -3   5    1.27    0.15 
  -4  -3   5    1.28    0.18 
  -4   3   5    0.99    0.15 
  -4   3   5    1.15    0.12 
  -4   3   5    1.01    0.16 
  -3  -3   5    6.27    0.30 
  -3   3   5    5.83    0.31 
  -3   3   5    6.76    0.34 
  -2  -3   5    9.60    0.31 
  -2   3   5    9.50    0.36 
   2   3  -5    7.68    0.35 
  -2   3   5    8.92    0.37 
  -1   3   5   72.30    1.85 
  -1   3   5   70.15    1.80 
   0   3   5   15.76    0.49 
   1  -3   5   15.56    0.51 
   1   3   5   14.88    0.45 
   2  -3   5   20.74    0.74 
  -2  -3  -5   20.00    0.65 
   3  -3   5   18.88    0.78 
  -3   3  -5   18.33    0.58 
   3   3   5   18.72    0.71 
  -4  -3  -5    0.53    0.09 
   4  -3   5    0.68    0.11 
   4  -3   5    0.59    0.22 
  -4   3  -5    0.68    0.10 
  -4   3  -5    0.78    0.19 
  -5  -3  -5    0.36    0.11 
  -5   3  -5    0.47    0.09 
  -5   3  -5    0.50    0.18 
   5   3   5    0.54    0.09 
  -6  -3  -5    0.06    0.05 
   6  -3   5    0.02    0.05 
   6   3   5    0.11    0.05 
  -6   3  -5    0.07    0.03 
  -6   3  -5    0.08    0.05 
  -7   4   5    4.64    0.19 
  -6  -4   5    0.30    0.10 
  -6   4   5    0.30    0.07 
  -6   4   5    0.27    0.08 
  -5  -4   5    1.16    0.24 
  -5  -4   5    1.22    0.18 
  -5   4   5    0.84    0.11 
  -5   4   5    1.03    0.15 
  -5   4   5    0.79    0.18 
  -4  -4   5    1.41    0.21 
  -4  -4   5    1.48    0.18 
  -4   4   5    1.73    0.17 
   4   4  -5    2.14    0.15 
  -4   4   5    1.76    0.20 
  -4   4   5    1.77    0.18 
  -4   4   5    1.79    0.14 
  -3   4   5   19.40    0.68 
  -3   4   5   21.68    0.65 
  -3   4   5   22.69    0.75 
   3   4  -5   19.19    0.63 
   2   4  -5   45.05    1.35 
  -2   4   5   48.02    1.31 
  -2   4   5   45.80    1.30 
  -1   4   5   76.01    1.99 
   0   4   5    2.02    0.14 
   1  -4   5   39.25    1.14 
  -1   4  -5   41.54    1.12 
  -2  -4  -5    8.81    0.35 
   2  -4   5    8.65    0.42 
   3  -4   5   18.97    0.80 
  -3   4  -5   18.10    0.57 
  -3   4  -5   18.51    0.75 
  -4  -4  -5    3.74    0.22 
   4  -4   5    3.78    0.30 
  -4   4  -5    4.59    0.22 
  -4   4  -5    4.12    0.35 
  -5  -4  -5   -0.02    0.06 
   5  -4   5    0.08    0.06 
  -5   4  -5    0.03    0.10 
  -5   4  -5    0.12    0.08 
   6  -4   5    0.42    0.07 
   6   4   5    0.37    0.07 
  -6   4  -5    0.33    0.04 
  -6   4  -5    0.42    0.07 
  -7   5   5    0.16    0.04 
  -6  -5   5    1.78    0.19 
  -6   5   5    2.04    0.14 
  -6   5   5    1.91    0.16 
  -5  -5   5    0.03    0.10 
  -5   5   5    0.04    0.04 
  -5   5   5    0.22    0.09 
  -5   5   5    0.10    0.07 
  -4  -5   5   -0.01    0.11 
  -4  -5   5    0.17    0.08 
  -4   5   5    0.07    0.08 
  -4   5   5    0.06    0.05 
  -4   5   5    0.08    0.07 
   4   5  -5    0.08    0.07 
  -4   5   5    0.03    0.07 
  -3  -5   5    5.12    0.26 
  -3   5   5    4.81    0.24 
   3   5  -5    4.59    0.23 
  -3   5   5    4.55    0.29 
   2   5  -5   92.13    2.45 
  -2   5   5   89.16    2.39 
  -2   5   5   95.71    2.45 
  -1   5   5    0.10    0.05 
   0   5   5   44.35    1.42 
   1  -5   5    5.25    0.27 
  -1   5  -5    5.41    0.23 
  -2  -5  -5    3.50    0.20 
   2  -5   5    4.10    0.28 
  -2   5  -5    4.08    0.25 
   3  -5   5    1.99    0.24 
  -3   5  -5    1.96    0.21 
  -3   5  -5    2.46    0.20 
  -3   5  -5    1.95    0.13 
  -4   5  -5    0.98    0.13 
  -4   5  -5    0.89    0.11 
  -4   5  -5    1.05    0.21 
   5  -5   5    0.21    0.07 
   5   5   5    0.40    0.07 
  -5   5  -5    0.38    0.07 
  -5   5  -5    0.10    0.11 
   6  -5   5    0.32    0.07 
  -6   5  -5    0.26    0.07 
   6   5   5    0.26    0.06 
  -6   5  -5    0.31    0.04 
  -6   6   5    1.05    0.12 
  -6   6   5    1.03    0.10 
  -5  -6   5    4.77    0.32 
  -5   6   5    4.93    0.27 
  -5   6   5    5.41    0.38 
  -5   6   5    4.96    0.26 
  -5   6   5    4.69    0.29 
  -4  -6   5    1.24    0.18 
  -4   6   5    1.50    0.14 
  -4   6   5    1.35    0.16 
  -4   6   5    1.36    0.14 
   4   6  -5    1.39    0.13 
  -4   6   5    1.30    0.20 
  -3  -6   5   13.63    0.49 
  -3   6   5   12.82    0.49 
   3   6  -5   13.13    0.46 
  -3   6   5   12.87    0.49 
   3   6  -5   12.79    0.46 
  -3   6   5   13.06    0.47 
  -3   6   5   13.94    0.57 
   2  -6  -5   30.68    0.89 
  -2   6   5   31.08    0.95 
   2   6  -5   28.90    0.94 
  -2   6   5   29.96    0.87 
   1   6  -5   21.69    0.71 
  -1   6   5   22.38    0.72 
   0  -6   5    0.16    0.05 
   0   6   5    0.13    0.05 
   1  -6   5  203.98    5.17 
  -1   6  -5  200.51    5.08 
   1   6   5  210.16    5.19 
   2  -6   5    2.69    0.23 
  -2  -6  -5    2.57    0.17 
  -2   6  -5    2.62    0.19 
   3  -6   5    5.48    0.41 
  -3   6  -5    5.22    0.22 
  -3   6  -5    5.19    0.27 
  -3   6  -5    4.95    0.22 
  -3   6  -5    5.41    0.34 
   4  -6   5    7.69    0.33 
  -4   6  -5    8.97    0.51 
  -4   6  -5    8.89    0.37 
   4   6   5    8.47    0.32 
  -4   6  -5    8.67    0.33 
   5  -6   5    1.95    0.15 
  -5   6  -5    2.08    0.11 
  -5   6  -5    2.00    0.14 
  -5   6  -5    1.14    0.32 
   5   6   5    1.87    0.13 
   6  -6   5    0.89    0.12 
  -6   6  -5    1.36    0.09 
   6   6   5    1.30    0.10 
  -6   6  -5    1.34    0.07 
  -6   7   5    0.08    0.04 
  -6   7   5    0.22    0.07 
  -5   7   5    2.86    0.22 
  -5   7   5    2.81    0.28 
  -5   7   5    2.80    0.20 
  -5   7   5    2.55    0.21 
  -5   7   5    2.73    0.17 
  -4   7   5    8.52    0.39 
   4   7  -5    8.74    0.37 
  -4   7   5    8.30    0.37 
  -4   7   5    8.71    0.38 
  -4   7   5    8.48    0.48 
   3  -7  -5    1.03    0.13 
   3   7  -5    0.77    0.11 
  -3   7   5    1.05    0.12 
  -3   7   5    0.86    0.11 
   3   7  -5    0.84    0.10 
  -3   7   5    1.07    0.26 
  -3   7   5    1.09    0.12 
   2  -7  -5   57.62    1.57 
   2   7  -5   58.24    1.66 
  -2   7   5   58.41    1.65 
  -2   7   5   58.12    1.53 
  -1   7   5    3.89    0.24 
   1   7  -5    3.61    0.22 
   0  -7   5    1.36    0.12 
   0   7   5    1.30    0.13 
   1  -7   5   35.63    1.07 
   1   7   5   34.84    1.07 
  -1   7  -5   33.54    0.95 
   2  -7   5    0.24    0.10 
  -2   7  -5    0.13    0.03 
  -2   7  -5    0.20    0.07 
  -2   7  -5    0.29    0.06 
   3  -7   5    3.07    0.32 
  -3   7  -5    3.00    0.17 
  -3   7  -5    3.29    0.16 
  -3   7  -5    3.13    0.20 
   3   7   5    3.16    0.16 
  -3   7  -5    3.33    0.26 
  -4   7  -5    2.33    0.15 
   4   7   5    2.39    0.15 
  -4   7  -5    2.84    0.28 
  -4   7  -5    2.36    0.17 
  -4   7  -5    2.20    0.15 
   5  -7   5    0.86    0.12 
  -5   7  -5    0.68    0.09 
  -5   7  -5    1.00    0.08 
  -5   7  -5    1.24    0.20 
   5   7   5    0.73    0.10 
   6   7   5    3.02    0.14 
  -6   7  -5    3.28    0.12 
  -6   8   5    0.53    0.08 
  -6   8   5    0.66    0.08 
  -5   8   5    0.38    0.13 
  -5   8   5    0.44    0.10 
  -5   8   5    0.50    0.10 
  -5   8   5    0.46    0.09 
  -5   8   5    0.75    0.10 
  -4   8   5    4.53    0.26 
  -4   8   5    4.14    0.25 
  -4   8   5    4.52    0.35 
   4   8  -5    4.33    0.24 
  -4   8   5    4.08    0.25 
   3  -8  -5    3.97    0.26 
  -3   8   5    3.46    0.23 
   3   8  -5    3.46    0.20 
   3   8  -5    3.57    0.20 
  -3   8   5    3.61    0.22 
  -3   8   5    3.53    0.28 
  -3   8   5    3.97    0.22 
   2  -8  -5    3.09    0.28 
  -2   8   5    3.26    0.24 
  -2   8   5    3.28    0.18 
  -2   8   5    3.09    0.20 
   2   8  -5    3.36    0.18 
   2   8  -5    3.09    0.17 
  -1   8   5    1.53    0.17 
   1   8  -5    1.52    0.15 
   0  -8   5   28.75    0.87 
   0   8   5   27.91    0.87 
   0   8  -5   27.32    0.86 
   1  -8   5    1.40    0.15 
   1   8   5    1.68    0.17 
   2  -8   5    0.56    0.13 
  -2   8  -5    0.63    0.06 
  -2   8  -5    0.66    0.06 
  -2   8  -5    0.70    0.12 
  -2   8  -5    0.57    0.08 
   3  -8   5    3.37    0.34 
  -3   8  -5    3.71    0.22 
  -3   8  -5    4.04    0.20 
  -3   8  -5    3.77    0.16 
  -3   8  -5    3.85    0.18 
  -3   8  -5    3.98    0.29 
   4   8   5    3.25    0.17 
  -4   8  -5    3.09    0.17 
  -4   8  -5    3.15    0.21 
  -4   8  -5    3.12    0.15 
  -4   8  -5    3.36    0.18 
  -5   8  -5    1.41    0.09 
   5   8   5    1.43    0.12 
  -5   8  -5    1.54    0.11 
   6   8   5    0.57    0.06 
   6   8   5    0.44    0.06 
  -6   8  -5    0.45    0.05 
  -6   9   5    0.95    0.09 
  -6   9   5    1.03    0.09 
  -6   9   5    1.02    0.07 
  -5   9   5    3.56    0.22 
  -5   9   5    3.79    0.22 
  -5   9   5    4.03    0.23 
  -5   9   5    5.26    0.49 
  -5   9   5    3.78    0.21 
  -4   9   5    1.99    0.16 
  -4   9   5    1.94    0.17 
  -4   9   5    1.24    0.14 
   4   9  -5    1.63    0.15 
  -4   9   5    1.55    0.22 
  -4   9   5    1.49    0.15 
   3  -9  -5    2.03    0.20 
  -3   9   5    2.01    0.23 
  -3   9   5    1.90    0.18 
   3   9  -5    2.01    0.15 
  -3   9   5    1.84    0.16 
   3   9  -5    2.00    0.15 
  -3   9   5    2.02    0.16 
   2  -9  -5    2.87    0.22 
  -2   9   5    2.75    0.17 
  -2   9   5    2.26    0.16 
  -2   9   5    2.54    0.23 
   2   9  -5    2.74    0.16 
  -2   9   5    2.87    0.20 
  -1   9   5    0.05    0.04 
  -1   9   5    0.09    0.06 
   1   9  -5    0.07    0.03 
   1   9  -5    0.01    0.04 
  -1   9   5    0.11    0.05 
   1   9  -5    0.16    0.05 
   0  -9   5   22.19    0.74 
   0   9   5   22.62    0.75 
   0   9  -5   20.44    0.71 
   1  -9   5    5.72    0.33 
   1   9   5    6.15    0.35 
  -1   9  -5    5.47    0.24 
  -1   9  -5    5.26    0.19 
   1   9   5    5.87    0.21 
  -2   9  -5    0.49    0.09 
  -2   9  -5    0.53    0.09 
   2   9   5    0.61    0.07 
   2   9   5    0.46    0.06 
  -2   9  -5    0.48    0.06 
  -2   9  -5    0.44    0.05 
  -3   9  -5    2.03    0.13 
  -3   9  -5    1.99    0.11 
  -3   9  -5    2.44    0.23 
  -3   9  -5    2.22    0.17 
  -4   9  -5    0.12    0.10 
  -4   9  -5   -0.04    0.04 
  -4   9  -5   -0.05    0.04 
  -4   9  -5    0.07    0.04 
  -4   9  -5    0.01    0.03 
   4   9   5   -0.07    0.04 
  -5   9  -5    4.30    0.19 
  -5   9  -5    4.34    0.17 
  -5   9  -5    3.91    0.31 
   5   9   5    4.69    0.19 
   6   9   5    0.01    0.03 
  -6   9  -5    0.01    0.03 
  -6  10   5    3.12    0.12 
  -6  10   5    3.43    0.16 
  -6  10   5    3.12    0.12 
  -5  10   5    2.64    0.18 
  -5  10   5    2.72    0.16 
  -5  10   5    2.61    0.18 
  -5  10   5    2.42    0.18 
   5  10  -5    2.64    0.18 
  -5  10   5    1.96    0.38 
   4  10  -5    0.86    0.11 
  -4  10   5    0.83    0.13 
  -4  10   5    0.94    0.12 
  -4  10   5    0.72    0.11 
  -4  10   5    0.76    0.16 
  -4  10   5    1.01    0.12 
  -3  10   5   12.97    0.51 
   3  10  -5   13.01    0.47 
  -3  10   5   12.94    0.49 
  -3  10   5   13.16    0.51 
  -3  10   5   12.88    0.61 
   3  10  -5   13.19    0.48 
   2 -10  -5    1.94    0.19 
  -2  10   5    2.38    0.19 
  -2  10   5    1.90    0.11 
  -2  10   5    2.60    0.24 
  -2  10   5    2.24    0.16 
  -2  10   5    1.96    0.15 
   2  10  -5    2.41    0.15 
   1  10  -5    0.68    0.07 
  -1  10   5    0.74    0.13 
  -1  10   5    0.77    0.09 
   1  10  -5    0.67    0.10 
  -1  10   5    0.75    0.09 
  -1  10   5    0.58    0.13 
   0 -10   5   39.60    1.16 
   0  10  -5   38.59    1.13 
   0  10  -5   34.22    1.07 
   0  10   5   38.88    1.16 
   0  10   5   35.90    1.08 
   1 -10   5    1.73    0.19 
  -1  10  -5    1.84    0.14 
  -1  10  -5    2.02    0.16 
   1  10   5    1.86    0.12 
  -1  10  -5    1.94    0.10 
   2 -10   5    0.49    0.15 
  -2  10  -5    0.58    0.10 
  -2  10  -5    0.53    0.10 
   2  10   5    0.58    0.08 
  -2  10  -5    0.53    0.06 
   3  10   5    2.94    0.15 
  -3  10  -5    2.72    0.13 
  -3  10  -5    2.67    0.19 
  -3  10  -5    2.73    0.17 
  -3  10  -5    2.62    0.14 
  -4  10  -5    2.46    0.16 
   4  10   5    2.52    0.15 
   4  10   5    2.07    0.18 
  -4  10  -5    2.54    0.18 
  -4  10  -5    2.39    0.13 
   5  10   5   -0.04    0.03 
  -5  10  -5   -0.13    0.06 
  -5  10  -5    0.05    0.03 
   5  10   5    0.01    0.04 
   6  10   5   -0.02    0.04 
  -6  10  -5    0.02    0.02 
  -6  11   5    0.09    0.03 
  -6  11   5    0.16    0.04 
  -5  11   5    0.51    0.09 
  -5  11   5    0.57    0.10 
  -5  11   5    0.59    0.10 
   5  11  -5    0.45    0.08 
  -5  11   5    0.62    0.07 
  -5  11   5    0.59    0.07 
  -4  11   5    0.01    0.03 
  -4  11   5    0.07    0.10 
  -4  11   5    0.08    0.05 
  -4  11   5    0.11    0.04 
   4  11  -5    0.00    0.03 
  -4  11   5    0.06    0.05 
  -3  11   5   10.54    0.33 
  -3  11   5   10.57    0.42 
  -3  11   5    9.95    0.36 
   3  11  -5    9.85    0.40 
  -3  11   5   10.38    0.55 
  -3  11   5    9.77    0.44 
  -3  11   5   10.47    0.42 
   3  11  -5   10.05    0.40 
  -2  11   5    5.01    0.28 
   2  11  -5    5.03    0.24 
  -2  11   5    5.14    0.25 
   2  11  -5    5.05    0.24 
  -2  11   5    4.68    0.18 
  -2  11   5    4.90    0.25 
  -2  11   5    4.68    0.34 
  -1  11   5    2.74    0.24 
  -1  11   5    2.57    0.16 
  -1  11   5    2.37    0.16 
   1  11  -5    2.46    0.18 
   1  11  -5    2.67    0.15 
   1  11  -5    2.69    0.16 
  -1  11   5    2.65    0.19 
   0 -11   5    0.68    0.13 
   0  11  -5    0.69    0.07 
   0  11   5    0.72    0.09 
   0  11   5    0.85    0.13 
   0  11  -5    0.61    0.09 
   0  11   5    0.53    0.13 
   0  11  -5    0.70    0.11 
   1 -11   5    1.89    0.21 
   1  11   5    1.79    0.21 
  -1  11  -5    1.95    0.16 
   1  11   5    2.27    0.13 
   1  11   5    1.94    0.17 
  -1  11  -5    1.93    0.11 
  -1  11  -5    2.17    0.15 
   2 -11   5    4.40    0.37 
   3  11   5    4.28    0.20 
  -3  11  -5    4.31    0.22 
  -3  11  -5    4.24    0.26 
  -3  11  -5    4.14    0.18 
  -4  11  -5    3.17    0.15 
  -4  11  -5    3.20    0.21 
  -4  11  -5    3.22    0.18 
   4  11   5    3.46    0.17 
  -5  11  -5    0.56    0.08 
   5  11   5    0.32    0.06 
  -5  11  -5    0.38    0.05 
  -6  12   5    0.04    0.03 
  -6  12   5    0.02    0.02 
  -5  12   5    0.85    0.10 
  -5  12   5    0.79    0.07 
  -5  12   5    0.92    0.12 
  -5  12   5    0.83    0.10 
  -4  12   5    2.32    0.18 
  -4  12   5    2.35    0.18 
   4  12  -5    2.17    0.17 
  -4  12   5    1.96    0.26 
  -4  12   5    2.26    0.12 
  -4  12   5    2.17    0.18 
  -3  12   5    0.73    0.12 
  -3  12   5    0.75    0.07 
  -3  12   5    0.53    0.11 
   3  12  -5    0.66    0.10 
  -3  12   5    0.79    0.13 
  -3  12   5    0.70    0.15 
   3  12  -5    0.71    0.12 
  -2  12   5    9.69    0.30 
  -2  12   5    9.62    0.39 
  -2  12   5    9.96    0.43 
  -2  12   5    9.92    0.54 
  -2  12   5    9.89    0.39 
   2  12  -5    9.84    0.38 
  -1 -12   5    1.90    0.19 
  -1  12   5    1.49    0.14 
   1  12  -5    1.56    0.12 
   1  12  -5    1.38    0.12 
  -1  12   5    1.70    0.13 
  -1  12   5    1.36    0.11 
  -1  12   5    1.55    0.20 
   1  12  -5    1.36    0.14 
  -1  12   5    1.41    0.15 
   0 -12   5    0.70    0.13 
   0  12   5    0.67    0.11 
   0  12   5    0.62    0.13 
   0  12  -5    0.71    0.07 
   0  12  -5    0.69    0.11 
   0  12   5    0.66    0.09 
   0  12  -5    0.67    0.09 
   1 -12   5    2.82    0.36 
  -1  12  -5    4.20    0.17 
  -1  12  -5    4.04    0.22 
   1  12   5    3.87    0.23 
  -1  12  -5    4.30    0.25 
   1  12   5    4.20    0.20 
  -2  12  -5   33.33    0.90 
   2  12   5   34.32    0.93 
  -2  12  -5   32.96    0.99 
  -2  12  -5   33.36    1.04 
   3  12   5    2.74    0.16 
  -3  12  -5    2.98    0.19 
  -3  12  -5    2.86    0.22 
  -3  12  -5    2.82    0.14 
   4  12   5    0.08    0.05 
  -4  12  -5   -0.05    0.04 
  -4  12  -5    0.09    0.04 
  -4  12  -5    0.10    0.04 
   5  12   5    0.06    0.04 
  -5  12  -5    0.33    0.11 
  -5  12  -5    0.12    0.04 
  -5  13   5   -0.02    0.03 
  -5  13   5    0.04    0.03 
  -5  13   5    0.02    0.03 
  -5  13   5    0.03    0.03 
  -4  13   5    1.83    0.15 
  -4  13   5    1.03    0.20 
   4  13  -5    1.73    0.14 
  -4  13   5    1.38    0.09 
  -4  13   5    1.62    0.15 
   3  13  -5    4.16    0.24 
  -3  13   5    4.50    0.17 
  -3  13   5    4.42    0.26 
  -3  13   5    4.66    0.38 
  -3  13   5    4.28    0.25 
  -3  13   5    4.26    0.28 
   3  13  -5    4.65    0.24 
   2  13  -5    6.38    0.29 
  -2  13   5    5.97    0.32 
  -2  13   5    6.29    0.22 
  -2  13   5    6.26    0.29 
   2  13  -5    6.35    0.29 
  -2  13   5    6.47    0.31 
  -2  13   5    6.09    0.42 
  -1 -13   5    1.63    0.20 
   1  13  -5    2.16    0.16 
  -1  13   5    1.79    0.14 
  -1  13   5    2.15    0.15 
   1  13  -5    2.03    0.14 
  -1  13   5    1.96    0.17 
  -1  13   5    2.21    0.23 
   1  13  -5    1.75    0.16 
   0  13  -5   16.50    0.51 
   0  13   5   16.25    0.59 
   0  13  -5   16.51    0.59 
   0  13   5   15.29    0.52 
   0  13  -5   16.30    0.57 
   0  13   5   18.93    0.71 
   0  13   5   16.73    0.70 
  -1  13  -5   13.03    0.41 
   1  13   5   13.24    0.44 
  -1  13  -5   12.62    0.47 
  -1  13  -5   13.09    0.52 
  -2  13  -5    0.39    0.06 
  -2  13  -5    0.45    0.09 
  -2  13  -5    0.48    0.10 
   2  13   5    0.49    0.08 
  -3  13  -5    0.10    0.06 
  -3  13  -5    0.11    0.04 
   3  13   5    0.02    0.04 
  -3  13  -5    0.05    0.04 
  -4  13  -5    0.85    0.08 
   4  13   5    0.82    0.09 
  -4  13  -5    0.83    0.10 
  -4  13  -5    0.77    0.12 
  -5  13  -5    0.09    0.03 
   5  13   5    0.13    0.04 
  -5  13  -5    0.21    0.05 
  -5  14   5    0.12    0.04 
  -5  14   5    0.17    0.03 
  -5  14   5    0.13    0.05 
  -5  14   5    0.17    0.05 
  -4  14   5    1.56    0.14 
  -4  14   5    1.37    0.13 
  -4  14   5    1.57    0.09 
   4  14  -5    1.40    0.13 
  -4  14   5    1.75    0.16 
   3  14  -5    0.20    0.06 
  -3  14   5    0.46    0.14 
  -3  14   5    0.30    0.09 
  -3  14   5    0.25    0.09 
  -3  14   5    0.27    0.10 
   3  14  -5    0.45    0.16 
  -3  14   5    0.30    0.06 
   2  14  -5   13.28    0.48 
  -2  14   5   13.20    0.48 
   2  14  -5   12.61    0.47 
  -2  14   5   13.00    0.39 
  -2  14   5   13.26    0.49 
  -1  14   5    3.91    0.25 
   1  14  -5    3.60    0.21 
   1  14  -5    3.70    0.20 
  -1  14   5    3.74    0.21 
   1  14  -5    3.33    0.22 
  -1  14   5    4.01    0.31 
  -1  14   5    3.66    0.22 
   0  14  -5    7.85    0.30 
   0  14   5    7.94    0.33 
   0  14   5    7.81    0.46 
   0  14   5    7.92    0.36 
   0  14  -5    7.88    0.35 
   0  14  -5    7.80    0.36 
  -1  14  -5    0.19    0.07 
   1  14   5    0.16    0.06 
  -1  14  -5    0.17    0.05 
   1  14   5   -0.03    0.07 
  -1  14  -5    0.08    0.05 
  -2  14  -5    2.03    0.18 
  -2  14  -5    2.07    0.17 
   2  14   5    2.27    0.15 
  -2  14  -5    2.29    0.13 
  -3  14  -5    4.73    0.28 
   3  14   5    4.64    0.22 
  -3  14  -5    4.55    0.24 
  -3  14  -5    4.99    0.20 
  -4  14  -5    1.20    0.12 
  -4  14  -5    1.08    0.11 
   4  14   5    1.22    0.10 
  -4  14  -5    1.04    0.08 
   5  14   5    3.92    0.20 
  -5  14  -5    3.81    0.14 
  -5  15   5    3.13    0.11 
  -5  15   5    3.23    0.15 
  -5  15   5    3.14    0.15 
  -4  15   5    2.63    0.17 
  -4  15   5    2.65    0.12 
   4  15  -5    2.62    0.17 
  -4  15   5    2.61    0.17 
  -4  15   5    2.58    0.18 
  -3  15   5   -0.06    0.10 
  -3  15   5    0.04    0.04 
   3  15  -5    0.05    0.04 
  -3  15   5    0.09    0.06 
   3  15  -5    0.04    0.05 
  -3  15   5   -0.03    0.04 
  -3  15   5    0.04    0.04 
  -2  15   5    0.86    0.14 
  -2  15   5    0.93    0.12 
  -2  15   5    0.85    0.11 
   2  15  -5    1.04    0.12 
   2  15  -5    1.05    0.12 
  -2  15   5    0.78    0.18 
   1  15  -5    0.17    0.06 
  -1  15   5    0.07    0.07 
   1  15  -5    0.00    0.04 
  -1  15   5    0.11    0.06 
  -1  15   5    0.14    0.07 
  -1  15   5   -0.04    0.04 
  -1  15   5   -0.07    0.05 
   1  15  -5    0.04    0.04 
   0  15   5   -0.07    0.09 
   0  15   5    0.06    0.06 
   0  15  -5    0.11    0.05 
   0  15  -5    0.04    0.04 
   0  15  -5    0.00    0.04 
   0  15   5   -0.02    0.06 
  -1  15  -5    1.12    0.10 
  -1  15  -5    1.29    0.13 
   1  15   5    1.19    0.13 
  -1  15  -5    1.08    0.14 
  -2  15  -5    2.70    0.15 
  -2  15  -5    2.61    0.24 
  -3  15  -5    0.99    0.09 
  -3  15  -5    0.83    0.11 
  -3  15  -5    0.85    0.12 
   3  15   5    1.03    0.10 
  -4  15  -5    6.61    0.26 
   4  15   5    6.20    0.24 
  -4  15  -5    6.67    0.30 
   4  16  -5    5.40    0.24 
  -4  16   5    5.69    0.26 
  -4  16   5    5.34    0.18 
  -4  16   5    4.23    0.27 
  -4  16   5    5.85    0.30 
   3  16  -5    0.27    0.06 
  -3  16   5    0.36    0.07 
  -3  16   5    0.34    0.09 
  -3  16   5    0.30    0.07 
   2  16  -5    0.36    0.08 
   2  16  -5    0.24    0.07 
  -2  16   5    0.14    0.06 
  -2  16   5    0.23    0.07 
  -2  16   5    0.15    0.06 
  -2  16   5    0.14    0.10 
   1  16  -5    0.30    0.07 
  -1  16   5    0.03    0.08 
  -1  16   5    0.34    0.08 
   1  16  -5    0.24    0.07 
  -1  16   5    0.27    0.08 
  -1  16   5    0.23    0.06 
   0  16  -5    3.84    0.23 
   0  16  -5    4.02    0.24 
   0  16   5    4.03    0.34 
   0  16   5    3.77    0.23 
   0  16   5    3.66    0.22 
   0  16  -5    3.68    0.19 
  -1  16  -5    5.53    0.29 
  -1  16  -5    6.28    0.39 
   1  16   5    5.03    0.32 
  -1  16  -5    5.59    0.25 
  -2  16  -5    7.74    0.28 
  -2  16  -5    7.95    0.37 
  -2  16  -5    7.79    0.34 
   2  16   5    7.68    0.31 
   3  16   5    3.34    0.17 
  -3  16  -5    3.23    0.19 
  -3  16  -5    3.21    0.15 
  -3  16  -5    2.91    0.20 
  -4  16  -5    0.66    0.06 
  -4  16  -5    0.57    0.09 
  -4  16  -5    0.55    0.07 
   4  16   5    0.48    0.06 
  -4  17   5    0.05    0.04 
  -4  17   5    0.14    0.04 
   4  17  -5    0.13    0.04 
  -4  17   5    0.17    0.05 
  -3  17   5    1.28    0.12 
  -3  17   5    1.36    0.14 
   3  17  -5    1.22    0.12 
  -3  17   5    1.27    0.12 
   2  17  -5    2.76    0.17 
  -2  17   5    2.95    0.19 
  -2  17   5    2.88    0.18 
   2  17  -5    2.84    0.18 
  -2  17   5    3.19    0.22 
  -1  17   5    1.35    0.11 
  -1  17   5    0.83    0.25 
  -1  17   5    1.32    0.13 
  -1  17   5    1.20    0.14 
   1  17  -5    1.16    0.12 
   1  17  -5    1.09    0.11 
   0  17   5    2.71    0.19 
   0  17  -5    3.09    0.21 
   0  17   5    2.79    0.19 
   0  17  -5    2.78    0.17 
   0  17  -5    3.02    0.19 
  -1  17  -5   10.85    0.45 
  -1  17  -5   11.64    0.44 
   1  17   5   11.03    0.41 
  -1  17  -5   11.00    0.38 
   2  17   5    1.00    0.11 
  -2  17  -5    1.01    0.12 
  -2  17  -5    1.03    0.09 
  -2  17  -5    1.10    0.12 
  -3  17  -5    0.19    0.06 
   3  17   5    0.17    0.05 
  -3  17  -5    0.11    0.05 
  -3  17  -5    0.14    0.04 
  -4  17  -5    8.04    0.25 
  -4  17  -5    8.03    0.29 
   4  17   5    7.85    0.25 
  -4  17  -5    8.07    0.26 
  -4  18   5    0.94    0.09 
  -4  18   5    0.73    0.07 
   4  18  -5    0.77    0.07 
  -4  18   5    1.01    0.08 
  -3  18   5    1.25    0.11 
   3  18  -5    1.21    0.11 
  -3  18   5    1.42    0.11 
  -3  18   5    1.39    0.14 
  -2  18   5    2.31    0.15 
  -2  18   5    2.10    0.17 
   2  18  -5    2.13    0.15 
   2  18  -5    2.04    0.17 
  -2  18   5    2.23    0.16 
  -1  18   5    1.11    0.13 
   1  18  -5    0.97    0.11 
   1  18  -5    0.83    0.10 
  -1  18   5    0.87    0.12 
  -1  18   5    0.97    0.10 
   0  18   5    1.16    0.12 
   0  18  -5    1.09    0.13 
   0  18  -5    0.99    0.11 
   0  18  -5    1.02    0.10 
   0  18   5    1.26    0.13 
  -1  18  -5    7.88    0.33 
   1  18   5    7.99    0.31 
  -1  18  -5    7.85    0.35 
  -1  18  -5    7.84    0.30 
  -2  18  -5    2.65    0.17 
   2  18   5    2.35    0.17 
  -2  18  -5    2.35    0.18 
  -2  18  -5    2.64    0.14 
  -3  18  -5    3.36    0.15 
  -3  18  -5    3.43    0.17 
  -3  18  -5    3.35    0.19 
   3  18   5    3.42    0.16 
  -3  19   5    0.08    0.03 
  -3  19   5    0.04    0.04 
   3  19  -5    0.04    0.03 
  -3  19   5    0.07    0.04 
  -2  19   5    0.04    0.06 
   2  19  -5    0.06    0.06 
  -2  19   5    0.03    0.04 
   2  19  -5    0.08    0.04 
  -2  19   5    0.05    0.04 
   1  19  -5    1.47    0.12 
  -1  19   5    1.12    0.11 
  -1  19   5    1.47    0.13 
  -1  19   5    1.53    0.13 
   1  19  -5    1.43    0.12 
   0  19  -5    1.15    0.11 
   0  19  -5    1.28    0.12 
   0  19  -5    1.40    0.13 
   0  19   5    1.22    0.12 
  -1  19  -5    0.15    0.05 
   1  19   5    0.09    0.05 
  -1  19  -5    0.10    0.06 
  -1  19  -5    0.15    0.05 
   2  19   5    0.16    0.05 
  -2  19  -5    0.14    0.04 
  -2  19  -5    0.20    0.06 
  -2  19  -5    0.20    0.05 
  -3  19  -5    0.46    0.06 
  -3  19  -5    0.41    0.05 
  -2  20   5    2.09    0.12 
   2  20  -5    2.20    0.13 
  -2  20   5    2.12    0.14 
  -2  20   5    2.19    0.17 
  -1  20   5    1.21    0.11 
  -1  20   5    1.29    0.11 
   1  20  -5    1.25    0.11 
   1  20  -5    1.24    0.10 
   0  20  -5    2.39    0.14 
   0  20   5    2.13    0.13 
   0  20  -5    2.28    0.14 
   0  20  -5    2.51    0.15 
  -1  20  -5    1.73    0.13 
  -1  20  -5    1.60    0.11 
  -1  20  -5    1.39    0.11 
   1  20   5    1.65    0.11 
  -2  20  -5    3.46    0.15 
  -2  20  -5    3.66    0.17 
  -2  20  -5    3.52    0.18 
   2  20   5    2.87    0.14 
  -1  21   5    0.75    0.07 
   1  21  -5    0.78    0.07 
  -1  21   5    0.75    0.07 
   1  21  -5    0.79    0.07 
   0  21   5    0.22    0.05 
   0  21  -5    0.35    0.06 
   0  21  -5    0.39    0.06 
  -1  21  -5    1.67    0.10 
  -1  21  -5    1.60    0.10 
  -1  21  -5    1.67    0.11 
  -7   0   6   -0.01    0.03 
  -6   0   6    8.43    0.40 
  -5   0   6    0.07    0.07 
  -5   0   6    0.06    0.11 
  -4   0   6   17.28    0.67 
  -4   0   6   17.51    0.67 
  -3   0   6    0.04    0.05 
   3   0  -6    0.08    0.06 
  -2   0   6    0.00    0.04 
  -1   0   6    0.07    0.03 
  -1   0   6    0.08    0.04 
   0   0   6   10.03    0.31 
   1   0   6   -0.01    0.03 
   2   0   6   33.36    1.04 
  -3   0  -6   -0.07    0.03 
   3   0   6   -0.05    0.04 
   3   0   6    0.00    0.06 
   4   0   6    0.87    0.11 
  -4   0  -6    0.91    0.11 
   4   0   6    1.10    0.28 
   5   0   6    0.01    0.04 
  -5   0  -6    0.05    0.08 
  -5   0  -6    0.09    0.04 
  -5   0  -6   -0.03    0.09 
  -6   0  -6    1.31    0.10 
  -7  -1   6    0.07    0.04 
  -7   1   6   -0.01    0.03 
  -6  -1   6   15.44    0.59 
  -6   1   6   15.27    0.58 
  -5  -1   6    3.11    0.29 
  -5  -1   6    2.87    0.24 
  -5   1   6    3.29    0.33 
  -5   1   6    2.71    0.24 
  -4  -1   6    9.16    0.43 
  -4  -1   6    8.85    0.43 
  -4   1   6    9.05    0.44 
  -4   1   6    9.15    0.54 
  -4   1   6    9.13    0.35 
  -3  -1   6   13.06    0.48 
   3   1  -6   12.72    0.50 
  -3   1   6   12.99    0.49 
  -3   1   6   12.39    0.59 
  -2  -1   6    6.01    0.24 
  -2   1   6    5.95    0.26 
   2   1  -6    5.71    0.27 
  -1  -1   6    4.33    0.16 
  -1   1   6    4.42    0.19 
  -1   1   6    4.36    0.20 
   0  -1   6    6.35    0.23 
   0   1   6    6.74    0.25 
   0   1   6    6.20    0.21 
   1  -1   6   11.65    0.42 
   1   1   6   11.56    0.40 
   2  -1   6    4.91    0.29 
   2   1   6    4.83    0.27 
   3  -1   6    4.19    0.21 
   3  -1   6    4.39    0.32 
  -3  -1  -6    4.20    0.20 
   3   1   6    4.58    0.40 
   3   1   6    4.40    0.21 
  -3   1  -6    4.40    0.23 
   4  -1   6    0.65    0.10 
  -4  -1  -6    0.85    0.12 
   4   1   6    0.47    0.19 
   4   1   6    0.61    0.10 
  -4   1  -6    0.48    0.08 
  -5  -1  -6    0.65    0.09 
  -5  -1  -6    0.71    0.19 
   5  -1   6    0.62    0.09 
  -5   1  -6    0.83    0.22 
  -5   1  -6    0.75    0.09 
   5   1   6    0.56    0.09 
   6  -1   6    1.26    0.11 
  -6  -1  -6    1.04    0.09 
  -6   1  -6    1.11    0.09 
   6   1   6    1.07    0.12 
  -7  -2   6    0.41    0.06 
  -7   2   6    0.21    0.05 
  -6  -2   6    0.00    0.06 
  -6   2   6    0.06    0.06 
  -6   2   6    0.13    0.06 
  -5  -2   6    2.23    0.28 
  -5  -2   6    2.66    0.24 
  -5   2   6    2.60    0.23 
  -4  -2   6    0.32    0.11 
  -4  -2   6    0.57    0.11 
  -4   2   6    0.28    0.09 
  -4   2   6    0.51    0.11 
  -4   2   6    0.20    0.06 
  -3  -2   6   73.04    1.90 
   3  -2  -6   67.47    1.90 
  -3   2   6   71.25    1.95 
  -3   2   6   71.42    1.94 
   3   2  -6   70.90    1.86 
   3   2  -6   71.33    1.96 
  -2  -2   6    0.90    0.08 
  -2   2   6    1.09    0.16 
   2   2  -6    0.65    0.10 
  -2   2   6    0.97    0.12 
  -1   2   6    0.67    0.07 
  -1   2   6    0.59    0.08 
   0  -2   6   28.35    0.80 
   0   2   6   30.06    0.82 
   1  -2   6   10.71    0.40 
   1   2   6   10.89    0.36 
   2  -2   6   27.78    0.93 
   2   2   6   28.21    0.88 
   3  -2   6    9.39    0.50 
  -3   2  -6    9.31    0.33 
   3   2   6    8.66    0.32 
   3   2   6    8.95    0.45 
   4  -2   6    9.84    0.37 
  -4   2  -6    9.97    0.58 
   4   2   6   10.48    0.38 
  -4   2  -6   10.43    0.38 
  -5  -2  -6    0.35    0.07 
   5  -2   6    0.51    0.09 
  -5   2  -6    0.58    0.17 
  -5   2  -6    0.63    0.09 
   5   2   6    0.31    0.07 
   6  -2   6    1.06    0.11 
  -6   2  -6    1.18    0.09 
   6   2   6    0.98    0.11 
  -7   3   6    0.48    0.07 
  -6  -3   6    4.67    0.28 
  -6   3   6    4.52    0.27 
  -6   3   6    4.39    0.22 
  -5  -3   6    1.73    0.20 
  -5   3   6    1.73    0.22 
  -5   3   6    1.49    0.19 
  -4  -3   6    0.86    0.17 
  -4  -3   6    0.90    0.15 
  -4   3   6    1.00    0.16 
  -4   3   6    1.32    0.15 
   4   3  -6    1.18    0.12 
  -4   3   6    1.25    0.16 
  -4   3   6    1.26    0.12 
  -3  -3   6    4.00    0.25 
   3   3  -6    3.88    0.20 
  -3   3   6    4.87    0.27 
  -3   3   6    4.37    0.32 
   3   3  -6    4.73    0.28 
  -3   3   6    4.72    0.27 
   2   3  -6   12.90    0.49 
  -2   3   6   13.39    0.47 
  -2   3   6   12.92    0.49 
  -1   3   6   24.61    0.69 
  -1   3   6   25.85    0.76 
   0  -3   6    4.97    0.26 
   0   3   6    6.23    0.25 
   1  -3   6    7.86    0.33 
   1   3   6    7.85    0.27 
   2  -3   6  228.58    5.78 
  -2   3  -6  226.06    5.65 
   2   3   6  222.56    5.65 
   3  -3   6    0.27    0.10 
  -3   3  -6    0.30    0.07 
   3   3   6    0.20    0.05 
  -3   3  -6    0.16    0.07 
  -3   3  -6    0.31    0.07 
   4  -3   6    0.32    0.08 
  -4   3  -6    0.56    0.16 
   4   3   6    0.41    0.08 
  -4   3  -6    0.37    0.08 
   5  -3   6    7.54    0.31 
  -5  -3  -6    7.84    0.31 
  -5   3  -6    7.66    0.31 
  -5   3  -6    7.92    0.51 
   5   3   6    7.60    0.31 
   6  -3   6    0.13    0.05 
  -6   3  -6    0.16    0.06 
  -7   4   6   -0.03    0.03 
  -6   4   6   -0.03    0.04 
  -6   4   6    0.01    0.04 
  -5  -4   6   12.40    0.54 
  -5   4   6   12.40    0.46 
  -5   4   6   12.27    0.60 
  -5   4   6   12.19    0.52 
  -4  -4   6    6.99    0.35 
  -4  -4   6    6.98    0.39 
  -4   4   6    7.34    0.32 
  -4   4   6    7.20    0.32 
  -4   4   6    7.02    0.40 
  -3  -4   6    0.41    0.08 
  -3   4   6    0.33    0.08 
  -3   4   6    0.47    0.10 
  -3   4   6    0.49    0.10 
   2   4  -6    7.29    0.34 
  -2   4   6    7.62    0.33 
  -2   4   6    6.93    0.31 
  -1  -4   6   20.15    2.91 
   1  -4  -6   17.96    2.81 
  -1   4   6   19.80    2.46 
   1   4  -6   20.33    2.58 
   0  -4   6    0.54    0.08 
   0   4   6    0.68    0.10 
   1  -4   6  168.09    4.27 
  -2  -4  -6    3.32    0.18 
   2  -4   6    3.33    0.25 
  -2   4  -6    3.41    0.20 
   3  -4   6    0.45    0.12 
   3  -4   6    0.50    0.09 
  -3   4  -6    0.34    0.12 
  -3   4  -6    0.39    0.07 
   3   4   6    0.53    0.07 
  -3   4  -6    0.23    0.09 
   4  -4   6    0.74    0.11 
   4   4   6    0.60    0.09 
  -4   4  -6    0.69    0.09 
  -4   4  -6    0.32    0.12 
   5  -4   6    5.75    0.26 
  -5  -4  -6    5.42    0.25 
   5   4   6    5.57    0.25 
  -5   4  -6    6.10    0.44 
  -5   4  -6    5.74    0.25 
   6  -4   6    0.78    0.10 
  -6   4  -6    0.79    0.08 
  -6   4  -6    0.78    0.07 
   6   4   6    0.99    0.10 
  -6  -5   6    1.76    0.18 
  -6   5   6    1.58    0.15 
  -6   5   6    1.46    0.13 
  -5  -5   6    0.15    0.10 
  -5   5   6    0.16    0.08 
  -5   5   6    0.16    0.06 
  -4  -5   6    0.86    0.15 
  -4   5   6    0.74    0.15 
  -4   5   6    0.81    0.13 
  -4   5   6    0.94    0.15 
  -4   5   6    0.86    0.11 
   4   5  -6    0.83    0.12 
  -3   5   6    3.92    0.27 
  -3   5   6    3.83    0.21 
  -3   5   6    3.85    0.23 
   3   5  -6    3.98    0.21 
  -3   5   6    3.69    0.23 
  -2   5   6   83.54    2.14 
  -2   5   6   73.82    2.05 
   2   5  -6   79.87    2.15 
  -1   5   6    0.22    0.07 
   0  -5   6    9.52    0.35 
   0   5   6    8.97    0.36 
   1  -5   6   48.49    1.36 
  -1   5  -6   46.55    1.28 
   2  -5   6    0.74    0.14 
  -2  -5  -6    0.73    0.11 
  -2   5  -6    0.95    0.08 
  -2   5  -6    0.69    0.11 
  -2   5  -6    0.51    0.09 
   3  -5   6   -0.18    0.08 
  -3   5  -6    0.06    0.05 
  -3   5  -6    0.02    0.05 
   3   5   6    0.03    0.03 
  -3   5  -6    0.06    0.03 
   4  -5   6   21.24    0.68 
  -4   5  -6   22.51    0.92 
  -4   5  -6   22.08    0.72 
  -4   5  -6   22.37    0.67 
   4   5   6   22.33    0.66 
   5  -5   6    0.41    0.09 
  -5   5  -6    0.39    0.05 
  -5   5  -6    0.15    0.13 
   5   5   6    0.31    0.07 
  -5   5  -6    0.30    0.06 
   6  -5   6    0.42    0.08 
  -6  -5  -6    0.28    0.12 
   6   5   6    0.16    0.05 
  -6   5  -6    0.25    0.05 
  -6   6   6    0.81    0.11 
  -6   6   6    0.76    0.11 
  -5  -6   6    8.18    0.48 
  -5   6   6    8.36    0.48 
  -5   6   6    8.27    0.36 
  -5   6   6    8.56    0.40 
  -4   6   6    0.21    0.09 
  -4   6   6    0.00    0.04 
  -4   6   6    0.04    0.06 
   4   6  -6    0.02    0.04 
   3   6  -6   35.48    1.01 
  -3   6   6   35.06    1.04 
  -3   6   6   35.04    1.02 
   3   6  -6   34.73    1.01 
  -3   6   6   34.28    1.05 
  -3   6   6   36.56    1.14 
  -2   6   6   22.39    0.75 
   2   6  -6   22.79    0.76 
  -2   6   6   21.37    0.65 
   1   6  -6   16.34    0.59 
  -1   6   6   17.72    0.61 
   0  -6   6    5.29    0.25 
   0   6   6    5.30    0.27 
   1  -6   6  112.30    2.96 
   2  -6   6   -0.08    0.04 
  -2   6  -6    0.08    0.05 
  -2   6  -6   -0.03    0.04 
  -2   6  -6   -0.04    0.05 
   2   6   6    0.03    0.03 
   3  -6   6    0.22    0.12 
  -3   6  -6    0.07    0.07 
   3   6   6    0.12    0.04 
  -3   6  -6    0.11    0.05 
  -3   6  -6    0.09    0.03 
  -3   6  -6    0.04    0.05 
  -3   6  -6    0.00    0.03 
   4  -6   6   11.37    0.42 
  -4   6  -6   11.30    0.45 
  -4   6  -6   11.61    0.37 
  -4   6  -6   12.56    0.62 
  -4   6  -6   11.65    0.41 
   4   6   6   12.15    0.40 
   5  -6   6    2.13    0.17 
   5   6   6    1.89    0.14 
  -5   6  -6    1.51    0.27 
  -5   6  -6    1.71    0.13 
  -5   6  -6    2.04    0.11 
   6  -6   6    0.17    0.06 
  -6  -6  -6    0.31    0.08 
   6   6   6    0.19    0.05 
   6   6   6    0.21    0.04 
  -6   6  -6    0.28    0.03 
  -6   7   6    0.26    0.06 
  -6   7   6    0.24    0.06 
  -5   7   6    2.22    0.16 
  -5   7   6    2.58    0.27 
  -5   7   6    2.37    0.20 
  -5   7   6    2.33    0.18 
  -5   7   6    2.40    0.18 
  -4   7   6    4.59    0.28 
  -4   7   6    4.82    0.27 
  -4   7   6    4.85    0.35 
   4   7  -6    4.74    0.26 
  -4   7   6    4.77    0.27 
  -3   7   6    8.13    0.43 
  -3   7   6    7.91    0.35 
  -3   7   6    7.28    0.33 
  -3   7   6    7.75    0.35 
   3   7  -6    7.80    0.32 
   3   7  -6    7.63    0.33 
  -2   7   6   38.51    1.11 
   2   7  -6   35.15    1.04 
  -2   7   6   35.93    1.10 
  -2   7   6   31.84    1.04 
   2   7  -6   41.74    1.19 
   2   7  -6   39.63    1.07 
  -2   7   6   43.88    1.21 
  -1   7   6    0.27    0.09 
   1   7  -6    0.34    0.09 
   0   7  -6   11.67    0.47 
   0   7   6   12.37    0.48 
   1  -7   6    0.18    0.08 
   1   7   6    0.25    0.08 
   2  -7   6   17.96    0.74 
  -2   7  -6   17.54    0.60 
  -2   7  -6   17.42    0.49 
  -2   7  -6   17.76    0.51 
  -2   7  -6   17.05    0.55 
   3  -7   6    2.38    0.28 
  -3   7  -6    2.75    0.24 
  -3   7  -6    2.40    0.15 
   3   7   6    2.57    0.15 
  -3   7  -6    2.67    0.12 
  -3   7  -6    2.36    0.18 
  -3   7  -6    2.58    0.17 
   4   7   6   10.17    0.35 
  -4   7  -6   10.17    0.36 
  -4   7  -6    9.77    0.32 
  -4   7  -6    9.36    0.41 
   5   7   6    3.83    0.18 
  -5   7  -6    3.88    0.15 
  -5   7  -6    3.71    0.18 
   6   7   6    0.11    0.04 
   6   7   6    0.13    0.04 
  -6   7  -6    0.11    0.03 
  -6   8   6    0.51    0.11 
  -6   8   6    0.48    0.07 
  -5   8   6    1.28    0.13 
  -5   8   6    1.66    0.15 
  -5   8   6    1.83    0.16 
  -5   8   6    1.63    0.25 
  -5   8   6    1.67    0.15 
  -4   8   6    3.74    0.24 
   4   8  -6    3.79    0.23 
  -4   8   6    4.12    0.24 
  -4   8   6    3.93    0.32 
   3   8  -6    0.82    0.12 
  -3   8   6    0.93    0.11 
  -3   8   6    0.69    0.14 
  -3   8   6    1.09    0.13 
  -3   8   6    0.87    0.11 
   3   8  -6    0.76    0.10 
  -2   8   6    0.27    0.06 
  -2   8   6    0.13    0.06 
   2   8  -6    0.15    0.03 
   2   8  -6    0.21    0.07 
  -2   8   6    0.12    0.08 
  -2   8   6    0.13    0.06 
  -1   8   6    2.78    0.18 
  -1   8   6    2.61    0.22 
   1   8  -6    2.29    0.16 
   1   8  -6    2.50    0.19 
   0  -8   6    0.43    0.10 
   0   8   6    0.68    0.11 
   0   8  -6    0.55    0.10 
   1   8   6   25.63    0.69 
  -1   8  -6   25.43    0.74 
  -1   8  -6   23.56    0.68 
   1   8   6   26.08    0.89 
  -1   8  -6   25.43    0.78 
   2  -8   6    0.76    0.17 
   2   8   6    0.63    0.07 
   2   8   6    0.56    0.07 
  -2   8  -6    0.56    0.08 
  -2   8  -6    0.45    0.05 
  -2   8  -6    0.54    0.10 
   3   8   6    0.63    0.08 
  -3   8  -6    0.59    0.07 
  -3   8  -6    0.66    0.11 
  -3   8  -6    0.56    0.08 
  -3   8  -6    0.56    0.06 
  -4   8  -6   16.36    0.52 
   4   8   6   17.51    0.52 
  -4   8  -6   16.24    0.59 
  -4   8  -6   16.92    0.49 
  -4   8  -6   16.82    0.53 
  -5   8  -6    5.88    0.20 
  -5   8  -6    5.87    0.23 
   6   8   6    0.25    0.04 
   6   8   6    0.19    0.04 
  -6   8  -6    0.21    0.03 
  -6   9   6   -0.01    0.03 
  -6   9   6    0.12    0.04 
  -6   9   6   -0.01    0.03 
  -5   9   6    0.51    0.10 
  -5   9   6    0.61    0.10 
  -5   9   6    0.37    0.08 
  -5   9   6    0.51    0.15 
  -5   9   6    0.42    0.09 
   5   9  -6    0.32    0.06 
  -4   9   6   15.46    0.83 
  -4   9   6   14.92    0.56 
  -4   9   6   14.79    0.56 
  -4   9   6   15.60    0.56 
   4   9  -6   15.03    0.55 
   3   9  -6   21.76    0.75 
  -3   9   6   20.00    0.67 
  -3   9   6   20.14    0.81 
  -3   9   6   21.82    0.77 
   3   9  -6   19.58    0.66 
   2   9  -6    4.82    0.23 
  -2   9   6    4.52    0.23 
  -2   9   6    4.33    0.40 
   2   9  -6    4.98    0.23 
  -2   9   6    4.13    0.22 
  -2   9   6    4.97    0.26 
   1   9  -6   88.94    2.35 
   1   9  -6   91.74    2.50 
  -1   9   6   90.57    2.53 
   1   9  -6   90.37    2.58 
  -1   9   6  100.01    2.52 
   0  -9   6    6.65    0.33 
   0   9  -6    5.18    0.21 
   0   9  -6    6.50    0.32 
   0   9   6    6.16    0.33 
   0   9  -6    6.21    0.29 
   0   9  -6    6.21    0.26 
   0   9   6    6.32    0.24 
   1  -9   6    7.48    0.41 
  -1   9  -6    7.18    0.25 
  -1   9  -6    7.49    0.33 
   1   9   6    7.44    0.41 
   1   9   6    7.71    0.26 
  -1   9  -6    7.36    0.30 
  -1   9  -6    7.60    0.34 
   2  -9   6    5.44    0.39 
  -2   9  -6    5.18    0.24 
  -2   9  -6    5.48    0.28 
   2   9   6    5.46    0.20 
  -2   9  -6    5.24    0.19 
   2   9   6    5.75    0.22 
  -3   9  -6    0.83    0.07 
  -3   9  -6    0.69    0.10 
   3   9   6    0.70    0.09 
  -3   9  -6    0.70    0.08 
  -3   9  -6    0.81    0.11 
  -4   9  -6    2.18    0.22 
  -4   9  -6    2.55    0.13 
  -4   9  -6    2.41    0.14 
   5   9   6    2.86    0.14 
   5   9   6    2.81    0.15 
  -5   9  -6    2.86    0.13 
  -6   9  -6    2.55    0.09 
   6   9   6    2.53    0.11 
  -6  10   6    1.60    0.10 
  -6  10   6    1.43    0.07 
  -5  10   6    2.02    0.16 
  -5  10   6    2.10    0.16 
  -5  10   6    2.18    0.17 
   5  10  -6    2.27    0.16 
  -5  10   6    2.04    0.15 
  -4  10   6    0.22    0.07 
   4  10  -6    0.32    0.09 
  -4  10   6    0.23    0.08 
  -4  10   6    0.33    0.08 
  -4  10   6    0.13    0.06 
   3  10  -6    5.51    0.27 
  -3  10   6    5.46    0.31 
  -3  10   6    5.43    0.28 
  -3  10   6    5.38    0.38 
  -3  10   6    5.42    0.26 
   3  10  -6    5.19    0.27 
  -3  10   6    5.44    0.28 
   2  10  -6    4.52    0.22 
  -2  10   6    4.73    0.27 
  -2  10   6    4.71    0.33 
   2  10  -6    4.55    0.23 
  -2  10   6    4.28    0.18 
  -2  10   6    4.23    0.23 
  -2  10   6    4.53    0.24 
   1  10  -6   20.27    0.73 
   1  10  -6   17.86    0.64 
   1  10  -6   19.40    0.59 
  -1  10   6   20.05    0.67 
  -1  10   6   19.60    0.61 
  -1  10   6   21.13    0.83 
   1  10  -6   19.05    0.62 
  -1  10   6   19.38    0.65 
   0 -10   6    9.28    0.44 
   0  10   6    9.59    0.45 
   0  10  -6    8.95    0.30 
   0  10  -6    9.40    0.38 
   0  10  -6    9.58    0.42 
   0  10   6    8.85    0.32 
   0  10  -6    9.26    0.36 
   1 -10   6    0.18    0.07 
   1  10   6    0.23    0.09 
  -1  10  -6    0.20    0.04 
  -1  10  -6    0.27    0.07 
  -1  10  -6    0.15    0.05 
   1  10   6    0.17    0.06 
   2 -10   6    4.41    0.37 
  -2  10  -6    4.57    0.18 
  -2  10  -6    4.73    0.26 
   2  10   6    5.22    0.21 
  -2  10  -6    4.02    0.22 
  -3  10  -6    1.93    0.11 
  -3  10  -6    2.25    0.15 
   3  10   6    1.96    0.13 
  -3  10  -6    1.83    0.17 
   4  10   6    0.76    0.09 
  -4  10  -6    0.87    0.11 
   4  10   6    0.84    0.09 
  -4  10  -6    0.77    0.09 
  -4  10  -6    0.85    0.07 
  -5  10  -6    0.88    0.10 
   5  10   6    0.71    0.08 
  -6  11   6    0.76    0.05 
  -6  11   6    0.83    0.07 
  -5  11   6    1.87    0.11 
  -5  11   6    1.97    0.15 
  -5  11   6    2.10    0.16 
   5  11  -6    1.86    0.15 
  -5  11   6    1.73    0.15 
  -5  11   6    1.83    0.10 
  -4  11   6    4.04    0.25 
  -4  11   6    4.47    0.27 
  -4  11   6    3.99    0.36 
   4  11  -6    3.92    0.24 
  -3  11   6    7.16    0.34 
   3  11  -6    7.40    0.33 
  -3  11   6    7.19    0.25 
  -3  11   6    6.99    0.46 
  -3  11   6    7.46    0.34 
  -3  11   6    7.13    0.36 
  -3  11   6    6.74    0.28 
   3  11  -6    7.28    0.33 
  -2  11   6    0.14    0.08 
  -2  11   6    0.03    0.09 
   2  11  -6   -0.03    0.05 
  -2  11   6    0.10    0.05 
  -2  11   6    0.15    0.04 
  -1 -11   6    7.70    0.39 
  -1  11   6    7.30    0.31 
  -1  11   6    7.73    0.36 
   1  11  -6    7.47    0.34 
   1  11  -6    8.10    0.33 
  -1  11   6    7.99    0.44 
   1  11  -6    7.84    0.30 
  -1  11   6    7.37    0.31 
   0 -11   6    1.61    0.19 
   0  11  -6    1.90    0.14 
   0  11   6    1.84    0.16 
   0  11  -6    1.93    0.16 
   0  11   6    1.72    0.19 
   0  11   6    1.80    0.12 
   0  11  -6    1.61    0.11 
   1 -11   6    0.63    0.15 
  -1  11  -6    0.61    0.11 
  -1  11  -6    0.52    0.06 
   1  11   6    0.67    0.13 
   1  11   6    0.39    0.06 
  -1  11  -6    0.47    0.09 
   2  11   6    1.79    0.13 
  -2  11  -6    1.72    0.16 
  -2  11  -6    1.55    0.14 
  -2  11  -6    1.78    0.10 
   3  11   6    4.48    0.21 
  -3  11  -6    4.72    0.23 
  -3  11  -6    4.30    0.18 
  -3  11  -6    4.16    0.26 
   4  11   6    0.04    0.04 
  -4  11  -6    0.05    0.03 
  -4  11  -6   -0.06    0.04 
  -4  11  -6   -0.04    0.03 
   5  11   6    3.98    0.18 
  -5  11  -6    4.01    0.18 
  -5  11  -6    4.07    0.15 
  -5  12   6    0.10    0.05 
  -5  12   6    0.00    0.04 
  -5  12   6    0.04    0.04 
  -5  12   6    0.11    0.03 
  -4  12   6    1.15    0.08 
  -4  12   6    1.02    0.14 
  -4  12   6    1.21    0.13 
  -4  12   6    1.03    0.13 
  -4  12   6    1.50    0.23 
   4  12  -6    1.28    0.13 
  -3  12   6   33.98    1.06 
   3  12  -6   33.49    1.00 
  -3  12   6   32.32    1.01 
  -3  12   6   34.13    1.25 
  -3  12   6   33.97    0.89 
   3  12  -6   33.86    1.01 
  -3  12   6   33.25    1.01 
   2  12  -6    0.17    0.06 
  -2  12   6   -0.01    0.04 
  -2  12   6    0.13    0.07 
  -2  12   6    0.16    0.07 
  -2  12   6    0.06    0.05 
  -2  12   6    0.10    0.06 
  -1 -12   6   15.04    0.65 
   1  12  -6   16.80    0.53 
  -1  12   6   16.03    0.54 
  -1  12   6   16.15    0.68 
  -1  12   6   17.87    0.59 
   1  12  -6   16.33    0.56 
   1  12  -6   15.37    0.57 
  -1  12   6   16.75    0.61 
   0 -12   6   19.04    0.80 
   0  12   6   18.38    0.75 
   0  12  -6   19.08    0.57 
   0  12  -6   19.47    0.63 
   0  12   6   19.43    0.67 
   0  12   6   19.54    0.60 
   0  12  -6   19.44    0.66 
   1 -12   6    4.96    0.38 
   1  12   6    4.66    0.26 
  -1  12  -6    5.16    0.28 
  -1  12  -6    5.42    0.26 
   1  12   6    5.30    0.23 
  -1  12  -6    5.23    0.20 
  -2  12  -6    1.10    0.12 
  -2  12  -6    1.22    0.09 
  -2  12  -6    1.23    0.14 
   2  12   6    0.97    0.11 
   3  12   6    2.97    0.17 
  -3  12  -6    2.83    0.21 
  -3  12  -6    2.76    0.14 
  -3  12  -6    2.99    0.18 
   4  12   6    2.85    0.16 
  -4  12  -6    3.01    0.14 
  -4  12  -6    2.94    0.20 
  -4  12  -6    3.09    0.17 
  -5  12  -6    0.96    0.12 
  -5  12  -6    1.09    0.07 
   5  12   6    1.13    0.09 
  -5  13   6    0.06    0.04 
  -5  13   6    0.08    0.03 
  -5  13   6   -0.03    0.04 
  -5  13   6    0.05    0.05 
  -4  13   6    7.73    0.36 
  -4  13   6    7.95    0.35 
  -4  13   6    7.93    0.25 
   4  13  -6    8.10    0.34 
  -4  13   6    8.15    0.34 
  -4  13   6    7.10    0.51 
  -3  13   6    2.48    0.29 
  -3  13   6    1.96    0.17 
  -3  13   6    2.24    0.11 
  -3  13   6    2.27    0.18 
  -3  13   6    2.22    0.20 
   3  13  -6    2.08    0.17 
   3  13  -6    2.30    0.17 
  -2  13   6    3.32    0.24 
  -2  13   6    3.41    0.21 
   2  13  -6    3.67    0.21 
  -2  13   6    3.07    0.20 
  -2  13   6    3.20    0.30 
   2  13  -6    3.57    0.21 
   1  13  -6   24.19    0.73 
   1  13  -6   24.36    0.76 
  -1  13   6   23.84    0.73 
  -1  13   6   24.66    0.81 
  -1  13   6   24.63    0.92 
  -1  13   6   23.52    0.74 
   0  13  -6   11.23    0.38 
   0  13  -6   11.82    0.46 
   0  13   6   10.63    0.40 
   0  13   6   11.35    0.46 
   0  13   6   11.59    0.57 
   0  13  -6   11.21    0.44 
  -1  13  -6    4.27    0.26 
  -1  13  -6    4.06    0.18 
  -1  13  -6    4.24    0.24 
   1  13   6    4.21    0.21 
   2  13   6    9.25    0.34 
  -2  13  -6    9.09    0.38 
  -2  13  -6    9.09    0.31 
  -2  13  -6    9.06    0.42 
  -3  13  -6    0.09    0.06 
  -3  13  -6    0.07    0.05 
   3  13   6    0.10    0.05 
  -3  13  -6    0.03    0.03 
  -4  13  -6    0.50    0.08 
   4  13   6    0.41    0.07 
  -4  13  -6    0.52    0.06 
  -4  13  -6    0.53    0.10 
  -5  13  -6    1.72    0.08 
   5  13   6    1.91    0.10 
  -5  14   6    7.08    0.26 
  -5  14   6    7.16    0.27 
  -5  14   6    7.00    0.26 
  -5  14   6    6.84    0.20 
  -4  14   6   12.29    0.36 
   4  14  -6   12.44    0.45 
  -4  14   6   12.85    0.45 
  -4  14   6   12.22    0.45 
  -4  14   6   12.35    0.48 
   3  14  -6    0.14    0.05 
   3  14  -6    0.10    0.05 
  -3  14   6    0.00    0.08 
  -3  14   6    0.12    0.07 
  -3  14   6    0.10    0.05 
  -3  14   6    0.13    0.06 
   2  14  -6    0.13    0.05 
   2  14  -6    0.07    0.05 
  -2  14   6    0.00    0.04 
  -2  14   6    0.12    0.06 
  -2  14   6    0.03    0.09 
  -2  14   6    0.08    0.05 
  -2  14   6    0.13    0.04 
   1  14  -6    0.01    0.04 
  -1  14   6    0.18    0.05 
  -1  14   6   -0.06    0.05 
  -1  14   6    0.09    0.05 
  -1  14   6    0.03    0.07 
   1  14  -6    0.07    0.05 
   1  14  -6    0.14    0.06 
   0  14  -6    8.99    0.33 
   0  14  -6    9.86    0.41 
   0  14  -6    9.15    0.38 
   0  14   6    9.19    0.52 
   0  14   6    9.25    0.37 
   0  14   6    8.79    0.39 
  -1  14  -6    3.81    0.25 
  -1  14  -6    4.16    0.24 
   1  14   6    4.18    0.22 
  -1  14  -6    4.17    0.19 
   2  14   6    4.10    0.21 
  -2  14  -6    4.39    0.25 
  -2  14  -6    4.28    0.19 
  -2  14  -6    4.08    0.26 
  -3  14  -6    1.68    0.11 
  -3  14  -6    1.47    0.13 
   3  14   6    1.61    0.13 
  -3  14  -6    1.80    0.16 
  -4  14  -6    0.74    0.07 
   4  14   6    0.89    0.09 
  -4  14  -6    0.67    0.09 
  -5  15   6    0.86    0.08 
  -5  15   6    0.80    0.08 
   4  15  -6    5.59    0.26 
  -4  15   6    5.91    0.26 
  -4  15   6    5.51    0.25 
  -4  15   6    6.03    0.28 
   3  15  -6    2.29    0.16 
   3  15  -6    2.42    0.17 
  -3  15   6    2.42    0.17 
  -3  15   6    2.19    0.26 
  -3  15   6    2.56    0.18 
  -3  15   6    2.46    0.20 
   2  15  -6    0.13    0.06 
   2  15  -6    0.29    0.08 
  -2  15   6    0.22    0.09 
  -2  15   6    0.24    0.09 
  -2  15   6    0.18    0.08 
  -2  15   6    0.33    0.09 
  -1  15   6    1.36    0.14 
  -1  15   6    1.24    0.15 
  -1  15   6    1.10    0.12 
   1  15  -6    1.15    0.11 
  -1  15   6    1.24    0.20 
   1  15  -6    1.37    0.13 
   1  15  -6    1.16    0.14 
   0  15  -6   11.34    0.46 
   0  15  -6   11.37    0.40 
   0  15   6   11.53    0.46 
   0  15  -6   11.42    0.44 
   0  15   6   11.00    0.43 
   0  15   6   11.16    0.59 
  -1  15  -6   -0.03    0.04 
   1  15   6    0.14    0.08 
  -1  15  -6    0.02    0.04 
  -1  15  -6   -0.02    0.04 
   1  15   6    0.03    0.05 
  -2  15  -6    0.07    0.04 
  -2  15  -6    0.06    0.05 
  -2  15  -6   -0.06    0.04 
   2  15   6    0.09    0.05 
  -3  15  -6    3.56    0.16 
  -3  15  -6    3.43    0.20 
   3  15   6    3.48    0.18 
  -3  15  -6    3.40    0.22 
  -4  15  -6    1.76    0.14 
  -4  15  -6    1.86    0.10 
   4  15   6    1.72    0.11 
  -4  15  -6    1.63    0.11 
  -4  16   6    0.21    0.07 
  -4  16   6    0.20    0.06 
   4  16  -6    0.18    0.05 
  -4  16   6    0.11    0.05 
   3  16  -6    6.06    0.28 
  -3  16   6    6.36    0.32 
   3  16  -6    6.06    0.26 
  -3  16   6    6.08    0.27 
  -3  16   6    5.91    0.29 
  -2  16   6    0.34    0.08 
  -2  16   6    0.26    0.13 
  -2  16   6    0.33    0.08 
  -2  16   6    0.29    0.09 
   2  16  -6    0.23    0.08 
   2  16  -6    0.25    0.06 
   1  16  -6    2.22    0.23 
   1  16  -6    2.08    0.17 
  -1  16   6    1.94    0.24 
  -1  16   6    2.24    0.20 
  -1  16   6    1.78    0.13 
  -1  16   6    1.91    0.19 
   0  16   6    3.12    0.23 
   0  16   6    3.59    0.31 
   0  16  -6    3.28    0.23 
   0  16  -6    3.32    0.20 
  -1  16  -6    0.32    0.07 
  -1  16  -6    0.40    0.07 
   1  16   6    0.31    0.08 
  -1  16  -6    0.33    0.09 
   2  16   6    2.09    0.15 
  -2  16  -6    2.18    0.18 
  -2  16  -6    2.11    0.13 
  -2  16  -6    1.85    0.15 
  -3  16  -6   -0.01    0.03 
  -3  16  -6    0.04    0.04 
  -3  16  -6   -0.04    0.04 
   3  16   6    0.04    0.04 
   4  16   6    0.90    0.08 
  -4  16  -6    0.95    0.08 
  -4  16  -6    1.03    0.10 
  -4  16  -6    1.13    0.07 
  -4  17   6    0.08    0.04 
  -4  17   6    0.16    0.05 
  -4  17   6    0.14    0.05 
   4  17  -6    0.15    0.04 
  -3  17   6    3.19    0.18 
   3  17  -6    3.06    0.18 
  -3  17   6    3.16    0.19 
  -3  17   6    3.16    0.20 
  -2  17   6    4.83    0.25 
   2  17  -6    4.47    0.23 
  -2  17   6    4.64    0.22 
  -2  17   6    4.33    0.26 
   2  17  -6    4.55    0.22 
  -1  17   6    4.54    0.22 
  -1  17   6    4.82    0.25 
  -1  17   6    4.85    0.36 
   1  17  -6    4.50    0.24 
  -1  17   6    4.41    0.26 
   1  17  -6    4.53    0.23 
   0  17   6    0.29    0.08 
   0  17   6    0.36    0.09 
   0  17  -6    0.45    0.08 
   0  17  -6    0.30    0.07 
   0  17  -6    0.40    0.09 
  -1  17  -6    9.93    0.39 
   1  17   6    9.69    0.37 
  -1  17  -6    9.21    0.41 
  -1  17  -6    9.43    0.34 
  -2  17  -6   -0.03    0.04 
  -2  17  -6   -0.05    0.04 
   2  17   6    0.06    0.04 
  -2  17  -6    0.05    0.04 
  -3  17  -6    0.04    0.03 
   3  17   6   -0.04    0.04 
  -3  17  -6    0.04    0.04 
  -3  17  -6    0.01    0.04 
  -3  18   6    0.42    0.07 
  -3  18   6    0.44    0.08 
   3  18  -6    0.35    0.06 
  -3  18   6    0.50    0.08 
  -2  18   6    0.06    0.06 
  -2  18   6    0.08    0.05 
  -2  18   6    0.12    0.06 
   2  18  -6    0.07    0.04 
   2  18  -6    0.07    0.09 
  -1  18   6    0.42    0.08 
   1  18  -6    0.50    0.09 
  -1  18   6    0.47    0.10 
   1  18  -6    0.48    0.08 
   0  18  -6    0.66    0.11 
   0  18  -6    0.60    0.10 
   0  18  -6    0.69    0.09 
   0  18   6    0.69    0.10 
   0  18   6    0.66    0.10 
  -1  18  -6    0.03    0.04 
  -1  18  -6    0.06    0.05 
   1  18   6   -0.07    0.03 
  -1  18  -6    0.01    0.04 
  -2  18  -6    0.74    0.08 
  -2  18  -6    0.77    0.09 
  -2  18  -6    0.77    0.10 
   2  18   6    0.70    0.10 
   3  18   6    3.79    0.16 
  -3  18  -6    3.67    0.15 
  -3  18  -6    3.69    0.17 
  -3  18  -6    3.72    0.20 
  -3  19   6    0.13    0.04 
  -3  19   6    0.12    0.03 
   3  19  -6    0.07    0.04 
  -3  19   6    0.16    0.04 
  -2  19   6    0.05    0.05 
   2  19  -6    0.04    0.04 
   2  19  -6    0.01    0.04 
  -2  19   6    0.07    0.04 
  -2  19   6    0.03    0.04 
  -1  19   6    0.03    0.07 
   1  19  -6    0.11    0.05 
  -1  19   6    0.06    0.05 
  -1  19   6   -0.06    0.07 
   0  19  -6    0.76    0.10 
   0  19  -6    0.69    0.08 
   0  19   6    0.53    0.09 
   0  19  -6    0.65    0.09 
  -1  19  -6    1.32    0.11 
   1  19   6    1.29    0.11 
  -1  19  -6    1.48    0.13 
  -1  19  -6    1.43    0.11 
   2  19   6    1.37    0.10 
  -2  19  -6    1.61    0.11 
  -2  19  -6    1.27    0.12 
  -2  19  -6    1.35    0.10 
  -2  20   6    0.86    0.08 
  -2  20   6    1.30    0.09 
   2  20  -6    1.17    0.09 
  -2  20   6    1.04    0.10 
   1  20  -6    0.14    0.04 
  -1  20   6    0.07    0.05 
  -1  20   6    0.08    0.05 
   1  20  -6    0.07    0.04 
   0  20   6    1.15    0.10 
   0  20  -6    1.12    0.10 
   0  20  -6    1.12    0.11 
   0  20  -6    1.19    0.10 
  -1  20  -6    1.48    0.10 
   1  20   6    1.61    0.11 
  -1  20  -6    1.57    0.11 
  -1  20  -6    1.53    0.12 
  -2  20  -6    0.92    0.07 
  -2  20  -6    0.83    0.07 
   2  20   6    0.61    0.07 
  -2  20  -6    0.76    0.09 
   1  21  -6    0.99    0.08 
  -1  21   6    1.05    0.08 
   1  21  -6    1.07    0.08 
   0  21  -6    0.11    0.04 
   0  21  -6    0.10    0.03 
   0  21   6    0.15    0.04 
  -7   0   7    0.27    0.06 
  -6   0   7   -0.04    0.05 
  -5   0   7    3.50    0.29 
  -5   0   7    3.53    0.27 
  -4   0   7   -0.13    0.06 
  -3   0   7   36.61    1.06 
   3   0  -7   35.87    1.09 
  -3   0   7   35.21    1.11 
   2   0  -7    0.06    0.05 
  -2   0   7    0.02    0.04 
  -1   0   7    3.05    0.15 
  -1   0   7    2.86    0.17 
   0   0   7    0.10    0.04 
   1   0   7    1.89    0.14 
   2   0   7    0.05    0.05 
   3   0   7    5.82    0.39 
   3   0   7    5.73    0.24 
  -3   0  -7    5.89    0.25 
  -4   0  -7    0.09    0.05 
   4   0   7   -0.01    0.05 
  -5   0  -7    0.02    0.04 
   5   0   7    0.01    0.05 
  -5   0  -7    0.23    0.17 
   6   0   7   -0.04    0.04 
  -7  -1   7    2.32    0.13 
  -6  -1   7   -0.08    0.05 
  -6   1   7    0.07    0.05 
  -5  -1   7    2.07    0.25 
  -5  -1   7    2.02    0.20 
  -5   1   7    2.21    0.24 
  -5   1   7    2.06    0.21 
  -4  -1   7    1.72    0.18 
  -4  -1   7    1.69    0.19 
  -4   1   7    1.71    0.19 
  -4   1   7    1.77    0.13 
  -4   1   7    1.71    0.19 
  -3  -1   7   12.58    0.73 
  -3  -1   7   11.36    0.49 
   3  -1  -7   11.46    0.46 
   3   1  -7   11.77    0.48 
  -3   1   7   11.92    0.46 
  -3   1   7   11.76    0.49 
   2  -1  -7    1.40    0.14 
  -2  -1   7    1.81    0.12 
  -2   1   7    1.91    0.14 
   2   1  -7    1.90    0.15 
  -1   1   7    1.65    0.13 
   1   1  -7    1.67    0.13 
  -1   1   7    1.84    0.12 
   0  -1  -7   19.01    0.70 
   0  -1   7   22.23    0.63 
   0   1   7   21.63    0.60 
   0   1   7   24.25    0.67 
   1  -1   7   36.73    1.08 
   1   1   7   38.08    1.05 
  -1   1  -7   37.18    1.10 
   2  -1   7    0.07    0.06 
   2   1   7    0.06    0.05 
   3  -1   7   52.15    1.64 
  -3  -1  -7   51.21    1.36 
   3  -1   7   50.38    1.36 
   3   1   7   51.40    1.59 
   3   1   7   50.21    1.35 
  -3   1  -7   50.51    1.36 
  -4  -1  -7    0.09    0.05 
   4   1   7    0.01    0.05 
  -4   1  -7    0.12    0.07 
  -4   1  -7    0.06    0.04 
  -5  -1  -7    1.96    0.35 
   5  -1   7    2.15    0.15 
  -5  -1  -7    2.50    0.15 
   5   1   7    2.34    0.17 
  -5   1  -7    2.50    0.12 
  -5   1  -7    2.31    0.15 
   6  -1   7    0.79    0.09 
   6   1   7    0.73    0.10 
  -7  -2   7    1.13    0.09 
  -7   2   7    1.18    0.10 
  -6  -2   7    5.87    0.32 
  -6   2   7    5.83    0.31 
  -5  -2   7   -0.04    0.07 
  -5   2   7    0.21    0.12 
  -5   2   7    0.08    0.07 
  -4  -2   7    4.12    0.27 
  -4  -2   7    4.46    0.29 
  -4   2   7    4.34    0.34 
  -4   2   7    4.34    0.30 
  -4   2   7    4.55    0.23 
  -3  -2   7    5.91    0.35 
   3  -2  -7    5.68    0.29 
  -3  -2   7    5.22    0.32 
  -3   2   7    5.88    0.34 
   3   2  -7    5.67    0.25 
  -3   2   7    5.37    0.29 
   3   2  -7    5.39    0.30 
   2  -2  -7   51.29    1.45 
  -2   2   7   54.39    1.44 
   2   2  -7   52.43    1.48 
  -1   2   7   12.36    0.42 
  -1   2   7   13.38    0.44 
   0   2   7    9.50    0.35 
   1  -2   7   34.47    1.02 
   1   2   7   33.93    0.95 
  -1   2  -7   34.42    1.01 
   2  -2   7    0.85    0.14 
  -2   2  -7    0.77    0.10 
   2   2   7    0.80    0.11 
   3  -2   7   19.09    0.82 
  -3  -2  -7   18.50    0.71 
   3  -2   7   19.27    0.59 
   3   2   7   19.29    0.58 
  -3   2  -7   19.94    0.59 
  -3   2  -7   19.35    0.65 
  -3   2  -7   19.45    0.69 
   4  -2   7    1.36    0.13 
  -4  -2  -7    1.60    0.13 
  -4   2  -7    1.65    0.13 
   4   2   7    1.73    0.14 
  -4   2  -7    1.50    0.23 
  -5  -2  -7    2.80    0.16 
   5  -2   7    3.02    0.18 
  -5   2  -7    2.67    0.13 
   5   2   7    3.11    0.18 
  -5   2  -7    3.14    0.17 
  -5   2  -7    4.09    0.44 
   6  -2   7    0.92    0.10 
   6   2   7    0.92    0.10 
  -6  -3   7    0.40    0.10 
  -6   3   7    0.38    0.09 
  -6   3   7    0.20    0.06 
  -5  -3   7    5.16    0.33 
  -5   3   7    5.39    0.33 
  -5   3   7    4.89    0.37 
  -4  -3   7    6.28    0.36 
  -4  -3   7    6.45    0.33 
  -4   3   7    6.42    0.29 
  -4   3   7    6.29    0.30 
   4   3  -7    6.57    0.34 
  -4   3   7    6.50    0.37 
  -4   3   7    6.51    0.37 
  -3  -3   7    6.74    0.28 
   3  -3  -7    7.08    0.33 
  -3   3   7    6.89    0.34 
  -3   3   7    5.83    0.27 
  -3   3   7    6.56    0.34 
  -2   3   7   52.53    1.45 
  -2   3   7   51.92    1.49 
   2   3  -7   53.52    1.50 
  -1   3   7   22.85    0.72 
   0  -3   7    3.17    0.17 
   0   3   7    3.30    0.21 
   1  -3   7    5.14    0.27 
  -1   3  -7    5.57    0.29 
   2  -3   7    1.16    0.15 
  -2   3  -7    1.13    0.09 
  -2   3  -7    1.06    0.12 
   2   3   7    0.96    0.08 
   3  -3   7    1.03    0.12 
   3  -3   7    1.30    0.20 
  -3  -3  -7    1.32    0.12 
  -3   3  -7    1.34    0.11 
  -3   3  -7    1.32    0.14 
   3   3   7    1.37    0.11 
   4  -3   7    2.78    0.18 
  -4  -3  -7    2.26    0.16 
  -4   3  -7    2.71    0.17 
  -4   3  -7    2.73    0.28 
   4   3   7    2.46    0.16 
  -5  -3  -7    0.78    0.10 
   5  -3   7    0.58    0.09 
  -5   3  -7    0.86    0.07 
  -5   3  -7    0.75    0.09 
   5   3   7    0.54    0.09 
   6  -3   7   -0.07    0.04 
   6   3   7    0.05    0.05 
  -6  -4   7    0.07    0.07 
  -6   4   7    0.03    0.05 
  -6   4   7   -0.03    0.05 
  -5  -4   7    8.78    0.44 
  -5   4   7    7.80    0.48 
  -5   4   7    8.73    0.35 
  -5   4   7    8.88    0.43 
  -4  -4   7    7.05    0.38 
  -4   4   7    6.47    0.31 
   4   4  -7    6.28    0.30 
  -4   4   7    6.48    0.31 
  -4   4   7    7.17    0.40 
  -4   4   7    6.19    0.36 
  -3   4   7    2.54    0.17 
  -3   4   7    2.80    0.21 
   3   4  -7    2.78    0.16 
   3   4  -7    2.70    0.22 
  -3   4   7    2.79    0.21 
  -3   4   7    2.56    0.20 
  -2   4   7   31.81    0.96 
   2   4  -7   31.64    0.98 
  -2   4   7   30.63    0.93 
  -1   4   7   30.88    0.93 
   0  -4   7   16.17    0.53 
   0   4  -7   15.99    0.55 
   0   4   7   16.54    0.55 
   1  -4   7    1.44    0.15 
   2  -4   7   24.39    0.90 
  -2   4  -7   23.91    0.69 
  -2   4  -7   24.81    0.81 
  -2   4  -7   25.19    0.78 
   3  -4   7   15.41    0.75 
   3  -4   7   15.77    0.52 
  -3   4  -7   16.50    0.51 
  -3   4  -7   16.86    0.58 
  -3   4  -7   17.21    0.72 
  -3   4  -7   15.63    0.46 
   3   4   7   16.58    0.51 
  -4  -4  -7    5.05    0.23 
   4  -4   7    5.04    0.24 
   4   4   7    5.28    0.24 
  -4   4  -7    5.14    0.24 
  -4   4  -7    5.00    0.27 
  -4   4  -7    4.93    0.39 
  -4   4  -7    4.96    0.19 
   5  -4   7    6.58    0.28 
   5   4   7    6.84    0.27 
  -5   4  -7    5.22    0.45 
  -5   4  -7    6.88    0.27 
  -5   4  -7    6.99    0.22 
   6  -4   7    0.17    0.05 
   6   4   7    0.06    0.04 
  -6  -5   7    0.36    0.09 
  -6   5   7    0.20    0.06 
  -6   5   7    0.22    0.07 
  -5  -5   7   10.79    0.62 
  -5   5   7    9.11    0.44 
  -5   5   7    9.73    0.52 
  -5   5   7    9.56    0.40 
  -4  -5   7    4.03    0.32 
  -4   5   7    4.49    0.24 
  -4   5   7    4.48    0.32 
   4   5  -7    4.80    0.25 
  -4   5   7    4.93    0.30 
   3   5  -7    4.20    0.22 
  -3   5   7    4.19    0.22 
   3   5  -7    4.37    0.29 
   3   5  -7    4.39    0.23 
  -3   5   7    4.21    0.26 
  -3   5   7    4.41    0.28 
  -3   5   7    4.54    0.24 
   2   5  -7   23.17    0.80 
  -2   5   7   24.13    0.79 
   1   5  -7    2.83    0.19 
  -1   5   7    3.03    0.21 
   0  -5   7   24.38    0.77 
   0   5  -7   24.99    0.78 
   0   5   7   25.35    0.78 
   1  -5   7    8.89    0.41 
  -1   5  -7    9.24    0.37 
   2  -5   7   39.94    1.28 
  -2   5  -7   39.03    1.11 
  -2   5  -7   35.83    1.10 
  -2   5  -7   38.35    1.02 
   3  -5   7    1.98    0.16 
   3  -5   7    2.29    0.47 
  -3   5  -7    2.08    0.11 
   3   5   7    2.33    0.14 
  -3   5  -7    1.98    0.17 
  -3   5  -7    2.17    0.14 
  -3   5  -7    2.06    0.23 
   4  -5   7    1.62    0.15 
   4   5   7    1.62    0.13 
  -4   5  -7    1.76    0.13 
  -4   5  -7    1.29    0.30 
  -4   5  -7    1.62    0.10 
  -4   5  -7    1.29    0.16 
   5  -5   7    0.05    0.06 
  -5   5  -7    0.05    0.03 
   5   5   7   -0.02    0.05 
  -5   5  -7   -0.02    0.03 
   6  -5   7    1.57    0.11 
   6   5   7    1.68    0.09 
   6   5   7    1.59    0.10 
  -6   6   7    0.28    0.08 
  -6   6   7    0.15    0.06 
  -5  -6   7   17.44    0.66 
  -5   6   7   17.62    0.65 
  -5   6   7   17.45    0.59 
  -5   6   7   16.44    0.74 
  -5   6   7   17.31    0.59 
  -4  -6   7    5.61    0.39 
  -4   6   7    5.69    0.29 
  -4   6   7    5.77    0.32 
   4   6  -7    5.72    0.28 
  -4   6   7    5.52    0.37 
  -4   6   7    5.43    0.29 
   3   6  -7    0.56    0.10 
  -3   6   7    0.46    0.11 
   3   6  -7    0.48    0.09 
  -3   6   7    0.52    0.09 
  -3   6   7    0.47    0.10 
  -3   6   7    0.29    0.08 
   2   6  -7   10.06    0.37 
  -2   6   7    9.67    0.36 
  -2   6   7   10.64    0.45 
   2   6  -7    9.74    0.35 
  -2   6   7    8.65    0.38 
   2   6  -7    9.73    0.44 
   1  -6  -7   30.37    0.99 
   1   6  -7   34.65    1.03 
  -1   6   7   35.03    1.04 
   0  -6   7    5.88    0.29 
   0   6   7    6.02    0.30 
   0   6  -7    5.79    0.29 
   1  -6   7    0.23    0.09 
  -1   6  -7    0.35    0.08 
   2  -6   7    1.74    0.21 
  -2   6  -7    1.72    0.11 
  -2   6  -7    1.33    0.08 
  -2   6  -7    1.78    0.15 
  -2   6  -7    1.85    0.15 
   3  -6   7    4.07    0.38 
   3  -6   7    4.48    0.24 
  -3   6  -7    5.02    0.26 
  -3   6  -7    5.25    0.28 
  -3   6  -7    5.14    0.18 
   4  -6   7    5.86    0.27 
  -4   6  -7    6.06    0.30 
  -4   6  -7    6.31    0.26 
  -4   6  -7    6.15    0.42 
   4   6   7    5.94    0.26 
  -4   6  -7    6.04    0.22 
   5  -6   7    5.90    0.27 
  -5   6  -7    5.80    0.20 
  -5   6  -7    5.46    0.24 
   6   6   7    0.02    0.03 
   6   6   7    0.02    0.03 
  -6   7   7    0.10    0.05 
  -6   7   7   -0.03    0.04 
  -5   7   7    0.00    0.07 
  -5   7   7    0.02    0.05 
  -5   7   7   -0.01    0.06 
  -5   7   7    0.04    0.05 
  -5   7   7   -0.21    0.13 
   4   7  -7    5.99    0.29 
  -4   7   7    6.28    0.31 
  -4   7   7    5.65    0.39 
  -4   7   7    5.89    0.30 
  -4   7   7    6.72    0.34 
   3   7  -7    5.00    0.25 
  -3   7   7    4.57    0.26 
   3   7  -7    4.88    0.25 
  -3   7   7    4.95    0.25 
  -3   7   7    5.13    0.33 
  -3   7   7    5.02    0.27 
   2   7  -7   47.49    1.44 
  -2   7   7   49.14    1.45 
   2   7  -7   47.96    1.32 
   1  -7  -7    2.06    0.16 
   1   7  -7    1.83    0.17 
   1   7  -7    1.68    0.13 
  -1   7   7    1.94    0.18 
   0  -7   7    0.01    0.08 
   0   7  -7    0.15    0.06 
   0   7   7    0.05    0.05 
   1  -7   7    2.29    0.22 
  -1   7  -7    2.24    0.17 
   1   7   7    2.16    0.12 
  -1   7  -7    2.14    0.16 
   2  -7   7    2.71    0.27 
  -2   7  -7    2.63    0.12 
  -2   7  -7    2.68    0.21 
  -2   7  -7    3.09    0.19 
  -2   7  -7    2.94    0.19 
   2   7   7    2.75    0.14 
  -3   7  -7   24.96    0.72 
  -3   7  -7   24.46    0.74 
  -3   7  -7   25.56    0.82 
   3   7   7   24.89    0.71 
   4  -7   7    0.43    0.10 
  -4   7  -7    0.31    0.09 
  -4   7  -7    0.37    0.07 
  -4   7  -7    0.50    0.06 
   4   7   7    0.42    0.08 
   5  -7   7    0.73    0.10 
   5   7   7    0.65    0.10 
  -5   7  -7    0.67    0.06 
   6   7   7    1.55    0.09 
   6   7   7    1.57    0.08 
  -6   8   7    0.79    0.08 
  -6   8   7    0.61    0.08 
  -5   8   7    1.17    0.13 
  -5   8   7    1.02    0.13 
  -5   8   7    1.14    0.13 
  -5   8   7    1.32    0.14 
  -4   8   7    3.30    0.22 
   4   8  -7    3.26    0.21 
  -4   8   7    3.17    0.32 
  -4   8   7    3.39    0.23 
  -3   8   7    0.49    0.10 
   3   8  -7    0.45    0.10 
  -3   8   7    0.31    0.09 
  -3   8   7    0.20    0.11 
  -3   8   7    0.40    0.09 
   3   8  -7    0.50    0.10 
   2   8  -7    8.54    0.34 
  -2   8   7    8.82    0.34 
  -2   8   7    8.20    0.37 
  -2   8   7    8.70    0.36 
   2   8  -7    9.05    0.33 
  -2   8   7    8.56    0.44 
   2   8  -7    8.92    0.43 
   1  -8  -7    5.99    0.29 
  -1   8   7    6.43    0.26 
   1   8  -7    6.46    0.29 
   1   8  -7    7.06    0.36 
   1   8  -7    6.14    0.24 
  -1   8   7    6.49    0.35 
   0  -8   7    2.22    0.18 
   0   8  -7    1.87    0.15 
   0   8  -7    1.69    0.10 
   0   8  -7    1.91    0.13 
   0   8   7    1.87    0.12 
   0   8  -7    1.96    0.17 
   0   8   7    1.92    0.18 
   1  -8   7    5.03    0.32 
  -1   8  -7    4.71    0.26 
  -1   8  -7    4.53    0.17 
  -1   8  -7    4.74    0.25 
   1   8   7    4.94    0.19 
   1   8   7    4.83    0.18 
   2  -8   7   21.66    0.92 
  -2   8  -7   23.02    0.75 
  -2   8  -7   22.64    0.62 
  -2   8  -7   22.60    0.69 
   2   8   7   23.74    0.65 
   2   8   7   23.14    0.65 
  -3   8  -7    1.61    0.15 
  -3   8  -7    1.70    0.10 
  -3   8  -7    1.46    0.13 
   4   8   7    0.40    0.08 
  -4   8  -7    0.66    0.10 
   5   8   7    0.90    0.09 
   5   8   7    0.97    0.09 
  -5   8  -7    0.87    0.08 
  -6   9   7    0.77    0.06 
  -6   9   7    0.59    0.07 
  -6   9   7    0.57    0.07 
  -5   9   7    3.35    0.20 
  -5   9   7    3.30    0.21 
  -5   9   7    3.46    0.21 
  -5   9   7    3.50    0.21 
   4   9  -7    0.15    0.05 
  -4   9   7    0.09    0.05 
  -4   9   7    0.01    0.11 
  -4   9   7    0.21    0.07 
  -4   9   7    0.20    0.07 
   3   9  -7    0.16    0.06 
  -3   9   7    0.22    0.08 
  -3   9   7    0.17    0.10 
  -3   9   7    0.16    0.06 
  -3   9   7    0.14    0.06 
   3   9  -7    0.26    0.07 
   2   9  -7    1.78    0.13 
  -2   9   7    1.59    0.21 
   2   9  -7    1.51    0.13 
   2   9  -7    1.54    0.18 
  -2   9   7    1.59    0.14 
  -2   9   7    1.59    0.13 
  -2   9   7    1.43    0.15 
   1   9  -7    6.48    0.25 
  -1   9   7    6.83    0.27 
  -1   9   7    6.63    0.37 
  -1   9   7    6.07    0.27 
   1   9  -7    6.83    0.36 
   1   9  -7    6.24    0.30 
  -1   9   7    6.74    0.32 
   1   9  -7    6.85    0.29 
   0  -9   7    2.93    0.23 
   0   9  -7    3.09    0.22 
   0   9   7    2.88    0.15 
   0   9  -7    2.73    0.14 
   0   9  -7    2.78    0.17 
   0   9  -7    2.84    0.19 
   0   9   7    2.84    0.23 
   1  -9   7   -0.01    0.05 
  -1   9  -7    0.06    0.06 
  -1   9  -7    0.06    0.03 
  -1   9  -7    0.11    0.05 
   1   9   7    0.09    0.04 
   1   9   7    0.24    0.07 
  -1   9  -7    0.12    0.06 
   2  -9   7    0.57    0.16 
   2   9   7    0.57    0.07 
  -2   9  -7    0.66    0.08 
  -2   9  -7    0.57    0.06 
  -2   9  -7    0.59    0.12 
   2   9   7    0.41    0.06 
  -3   9  -7    1.95    0.10 
   3   9   7    1.70    0.12 
  -3   9  -7    1.58    0.13 
   3   9   7    1.93    0.13 
  -3   9  -7    1.78    0.17 
  -4   9  -7    0.02    0.02 
   4   9   7   -0.03    0.04 
   4   9   7   -0.03    0.04 
  -4   9  -7   -0.09    0.07 
  -4   9  -7   -0.05    0.05 
  -5   9  -7    2.30    0.11 
   5   9   7    2.39    0.13 
   5   9   7    2.50    0.17 
  -6  10   7    1.24    0.09 
  -6  10   7    1.23    0.06 
  -5  10   7    0.08    0.05 
  -5  10   7    0.09    0.05 
  -5  10   7    0.09    0.06 
   5  10  -7    0.08    0.05 
  -5  10   7    0.04    0.06 
  -5  10   7    0.11    0.04 
  -4  10   7    4.39    0.26 
  -4  10   7    4.30    0.25 
  -4  10   7    3.98    0.23 
  -4  10   7    3.91    0.35 
  -4  10   7    3.86    0.24 
   4  10  -7    3.98    0.23 
  -3  10   7    2.29    0.18 
   3  10  -7    2.28    0.17 
  -3  10   7    2.44    0.20 
  -3  10   7    2.37    0.26 
  -3  10   7    2.40    0.17 
  -3  10   7    2.37    0.12 
   3  10  -7    2.29    0.17 
  -3  10   7    2.35    0.18 
   2  10  -7    0.51    0.09 
  -2  10   7    0.53    0.09 
  -2  10   7    0.41    0.07 
   2  10  -7    0.57    0.10 
  -2  10   7    0.43    0.13 
  -2  10   7    0.56    0.11 
  -1  10   7    0.76    0.10 
  -1  10   7    0.89    0.10 
   1  10  -7    0.82    0.09 
  -1  10   7    0.93    0.15 
   1  10  -7    1.00    0.14 
  -1  10   7    0.82    0.12 
   1  10  -7    0.96    0.11 
   0 -10   7   10.10    0.49 
   0  10  -7    9.44    0.43 
   0  10   7    9.17    0.39 
   0  10   7    9.04    0.45 
   0  10   7    9.35    0.34 
   0  10  -7    9.33    0.31 
   0  10  -7    9.43    0.36 
   0  10  -7    9.74    0.40 
   1 -10   7    1.44    0.19 
   1  10   7    1.36    0.15 
  -1  10  -7    1.41    0.16 
  -1  10  -7    1.57    0.09 
  -1  10  -7    1.74    0.15 
  -1  10  -7    1.52    0.13 
   1  10   7    1.49    0.11 
  -2  10  -7   16.05    0.59 
   2  10   7   14.99    0.46 
  -2  10  -7   15.65    0.54 
   2  10   7   16.39    0.49 
  -2  10  -7   15.91    0.46 
  -3  10  -7    1.88    0.18 
   3  10   7    2.02    0.14 
  -3  10  -7    1.85    0.11 
  -3  10  -7    1.94    0.15 
   3  10   7    2.20    0.13 
  -4  10  -7    3.10    0.14 
  -4  10  -7    3.26    0.17 
   4  10   7    3.11    0.17 
  -4  10  -7    3.23    0.21 
   4  10   7    2.95    0.15 
  -5  10  -7    2.82    0.12 
  -6  11   7    3.92    0.19 
  -5  11   7    1.68    0.14 
  -5  11   7    1.84    0.14 
  -5  11   7    1.59    0.14 
  -5  11   7    1.75    0.10 
  -4  11   7    0.23    0.07 
   4  11  -7    0.12    0.06 
  -4  11   7    0.00    0.05 
  -4  11   7    0.15    0.04 
  -4  11   7    0.08    0.10 
  -4  11   7    0.08    0.05 
  -4  11   7    0.12    0.06 
   3  11  -7   10.82    0.42 
  -3  11   7   10.58    0.43 
  -3  11   7   10.32    0.38 
  -3  11   7   10.74    0.44 
  -3  11   7   10.28    0.46 
   3  11  -7   11.27    0.43 
  -3  11   7   10.41    0.57 
   2  11  -7    5.60    0.27 
  -2  11   7    5.35    0.27 
   2  11  -7    5.19    0.25 
  -2  11   7    5.05    0.26 
  -2  11   7    5.37    0.30 
  -2  11   7    5.28    0.38 
  -1 -11   7   12.33    0.62 
  -1  11   7   13.47    0.47 
   1  11  -7   13.38    0.48 
  -1  11   7   13.36    0.59 
   1  11  -7   13.66    0.45 
   1  11  -7   13.07    0.50 
  -1  11   7   14.15    0.53 
  -1  11   7   13.55    0.47 
   0 -11   7    0.63    0.14 
   0  11  -7    0.82    0.14 
   0  11  -7    0.79    0.09 
   0  11  -7    0.59    0.10 
   0  11  -7    0.71    0.08 
   0  11   7    0.91    0.11 
   0  11   7    0.73    0.09 
   0  11   7    0.61    0.14 
   1 -11   7    0.08    0.09 
  -1  11  -7    0.03    0.07 
   1  11   7   -0.06    0.08 
  -1  11  -7    0.03    0.03 
   2  11   7    1.99    0.14 
  -2  11  -7    2.06    0.11 
  -2  11  -7    2.02    0.18 
  -2  11  -7    2.03    0.16 
  -3  11  -7    2.97    0.22 
   3  11   7    3.13    0.17 
  -3  11  -7    3.37    0.19 
  -3  11  -7    2.98    0.14 
  -4  11  -7    0.58    0.06 
  -4  11  -7    0.55    0.10 
   4  11   7    0.54    0.08 
  -4  11  -7    0.69    0.09 
   5  11   7   10.92    0.37 
  -5  11  -7   13.39    0.35 
  -5  12   7    0.34    0.07 
  -5  12   7    0.34    0.07 
  -5  12   7    0.35    0.07 
  -5  12   7    0.38    0.04 
  -4  12   7    5.03    0.27 
  -4  12   7    4.93    0.26 
  -4  12   7    4.94    0.18 
   4  12  -7    5.17    0.26 
  -4  12   7    4.19    0.38 
  -3  12   7    5.90    0.30 
  -3  12   7    5.72    0.42 
   3  12  -7    6.00    0.29 
   3  12  -7    5.91    0.29 
  -3  12   7    6.06    0.34 
  -3  12   7    6.10    0.31 
  -2  12   7    4.13    0.23 
  -2  12   7    3.91    0.33 
  -2  12   7    4.22    0.27 
  -2  12   7    4.23    0.24 
   2  12  -7    3.94    0.22 
   2  12  -7    3.95    0.23 
  -1  12   7    6.20    0.29 
  -1  12   7    6.57    0.33 
  -1  12   7    5.92    0.27 
   1  12  -7    6.54    0.30 
  -1  12   7    6.64    0.40 
   1  12  -7    6.48    0.27 
   1  12  -7    5.79    0.30 
   0 -12   7    2.97    0.30 
   0  12  -7    3.18    0.27 
   0  12  -7    3.07    0.16 
   0  12   7    3.27    0.28 
   0  12   7    3.11    0.18 
   0  12  -7    2.85    0.19 
   0  12   7    3.05    0.21 
   1  12   7    5.60    0.25 
  -1  12  -7    5.70    0.28 
   1  12   7    5.38    0.28 
  -1  12  -7    5.77    0.31 
  -1  12  -7    5.56    0.22 
   2  12   7   16.15    0.51 
  -2  12  -7   15.06    0.59 
  -2  12  -7   15.63    0.47 
  -2  12  -7   15.85    0.55 
  -3  12  -7    0.53    0.09 
  -3  12  -7    0.66    0.13 
   3  12   7    0.57    0.11 
  -3  12  -7    0.60    0.07 
  -4  12  -7    0.10    0.05 
   4  12   7    0.12    0.05 
  -4  12  -7    0.17    0.06 
  -4  12  -7    0.04    0.03 
   5  12   7    4.64    0.18 
  -5  12  -7    4.56    0.16 
  -5  13   7    1.46    0.12 
  -5  13   7    1.36    0.11 
  -5  13   7    1.32    0.11 
  -4  13   7    0.28    0.09 
  -4  13   7    0.21    0.07 
   4  13  -7    0.23    0.06 
  -4  13   7    0.25    0.08 
  -3  13   7    4.15    0.26 
  -3  13   7    4.03    0.35 
  -3  13   7    4.12    0.24 
  -3  13   7    4.05    0.27 
   3  13  -7    4.46    0.25 
  -2  13   7    3.56    0.24 
   2  13  -7    3.33    0.21 
  -2  13   7    3.25    0.46 
   2  13  -7    3.55    0.21 
  -2  13   7    2.97    0.20 
  -2  13   7    3.59    0.22 
   1  13  -7    0.36    0.07 
  -1  13   7    0.44    0.12 
   1  13  -7    0.40    0.09 
  -1  13   7    0.45    0.11 
  -1  13   7    0.24    0.07 
   1  13  -7    0.42    0.08 
  -1  13   7    0.41    0.07 
   0  13   7    0.28    0.08 
   0  13  -7    0.38    0.09 
   0  13  -7    0.13    0.05 
   0  13   7    0.31    0.07 
   0  13  -7    0.28    0.06 
   0  13   7    0.25    0.10 
  -1  13  -7   12.35    0.40 
   1  13   7   12.86    0.44 
  -1  13  -7   12.37    0.47 
  -1  13  -7   12.78    0.52 
  -2  13  -7    2.01    0.16 
  -2  13  -7    2.12    0.19 
  -2  13  -7    2.21    0.13 
   2  13   7    2.08    0.15 
  -3  13  -7    0.11    0.04 
  -3  13  -7    0.13    0.05 
  -3  13  -7    0.06    0.06 
   3  13   7    0.10    0.06 
  -4  13  -7   -0.02    0.04 
  -4  13  -7    0.06    0.03 
  -4  13  -7    0.01    0.04 
   4  13   7   -0.03    0.04 
  -5  13  -7    0.49    0.05 
   5  13   7    0.50    0.06 
  -5  14   7    0.05    0.04 
  -5  14   7    0.02    0.05 
  -5  14   7    0.06    0.03 
  -4  14   7    0.56    0.10 
  -4  14   7    0.44    0.08 
  -4  14   7    0.56    0.11 
   4  14  -7    0.61    0.10 
  -3  14   7    0.52    0.08 
  -3  14   7    0.70    0.13 
   3  14  -7    0.81    0.11 
   3  14  -7    0.62    0.10 
  -3  14   7    0.48    0.09 
  -3  14   7    0.39    0.18 
   2  14  -7   17.36    0.59 
  -2  14   7   15.90    0.73 
  -2  14   7   16.08    0.58 
  -2  14   7   18.18    0.65 
  -2  14   7   16.53    0.57 
   2  14  -7   16.92    0.57 
  -1  14   7    7.84    0.47 
  -1  14   7    7.30    0.30 
   1  14  -7    7.14    0.34 
   1  14  -7    7.51    0.33 
  -1  14   7    7.23    0.36 
   1  14  -7    7.57    0.31 
  -1  14   7    6.54    0.32 
   0  14  -7    0.25    0.09 
   0  14   7    0.33    0.10 
   0  14   7    0.57    0.09 
   0  14  -7    0.42    0.09 
   0  14  -7    0.50    0.09 
  -1  14  -7    0.58    0.10 
  -1  14  -7    0.71    0.13 
   1  14   7    0.68    0.11 
  -1  14  -7    0.66    0.09 
  -2  14  -7    4.12    0.27 
  -2  14  -7    3.04    0.33 
  -2  14  -7    3.39    0.24 
   2  14   7    3.96    0.30 
  -3  14  -7    0.40    0.08 
   3  14   7    0.19    0.05 
  -3  14  -7    0.28    0.05 
  -3  14  -7    0.25    0.08 
  -4  14  -7    0.00    0.03 
  -4  14  -7    0.07    0.04 
   4  14   7    0.02    0.04 
  -4  14  -7   -0.06    0.04 
  -5  15   7    1.71    0.10 
  -5  15   7    1.83    0.10 
  -4  15   7    1.00    0.10 
   4  15  -7    0.89    0.10 
  -4  15   7    0.95    0.16 
  -4  15   7    0.96    0.11 
   3  15  -7    1.01    0.12 
  -3  15   7    1.03    0.12 
  -3  15   7    1.10    0.14 
  -3  15   7    0.84    0.11 
   3  15  -7    1.25    0.12 
  -2  15   7    3.12    0.29 
  -2  15   7    3.10    0.19 
   2  15  -7    3.06    0.19 
  -2  15   7    2.88    0.20 
   2  15  -7    3.00    0.20 
  -2  15   7    2.83    0.22 
  -1  15   7    2.20    0.25 
  -1  15   7    2.51    0.16 
   1  15  -7    2.23    0.16 
  -1  15   7    2.40    0.18 
  -1  15   7    2.31    0.20 
   1  15  -7    2.42    0.17 
   1  15  -7    2.65    0.19 
   0  15   7    5.72    0.42 
   0  15   7    5.79    0.30 
   0  15   7    6.04    0.29 
   0  15  -7    6.03    0.29 
   0  15  -7    5.77    0.31 
   0  15  -7    5.98    0.26 
   1  15   7    1.97    0.17 
  -1  15  -7    2.15    0.18 
  -1  15  -7    1.95    0.19 
  -1  15  -7    1.93    0.14 
  -2  15  -7    8.39    0.39 
  -2  15  -7    8.16    0.35 
  -2  15  -7    8.02    0.29 
  -3  15  -7    1.42    0.12 
  -3  15  -7    1.24    0.09 
  -3  15  -7    1.40    0.14 
   3  15   7    1.31    0.12 
  -4  15  -7    0.03    0.03 
  -4  15  -7    0.01    0.04 
  -4  15  -7   -0.04    0.03 
   4  15   7    0.02    0.03 
  -4  16   7    2.08    0.13 
  -4  16   7    2.14    0.15 
   4  16  -7    2.06    0.13 
  -4  16   7    2.21    0.14 
  -3  16   7    1.19    0.11 
   3  16  -7    1.41    0.17 
   3  16  -7    1.32    0.12 
  -3  16   7    1.26    0.13 
  -3  16   7    1.24    0.14 
   2  16  -7    4.74    0.24 
  -2  16   7    4.65    0.25 
  -2  16   7    4.63    0.35 
  -2  16   7    4.50    0.27 
  -2  16   7    4.90    0.24 
   2  16  -7    4.61    0.24 
   1  16  -7    3.41    0.20 
  -1  16   7    3.04    0.22 
  -1  16   7    3.27    0.21 
   1  16  -7    3.17    0.20 
  -1  16   7    3.51    0.31 
   0  16  -7    1.65    0.13 
   0  16  -7    1.69    0.16 
   0  16  -7    1.54    0.14 
   0  16   7    1.84    0.15 
   0  16   7    1.71    0.15 
  -1  16  -7    0.88    0.12 
  -1  16  -7    0.91    0.11 
  -1  16  -7    0.94    0.10 
   1  16   7    0.81    0.12 
  -2  16  -7    6.14    0.24 
  -2  16  -7    6.21    0.32 
   2  16   7    6.38    0.27 
  -2  16  -7    6.40    0.29 
  -3  16  -7    0.33    0.09 
   3  16   7    0.25    0.07 
  -3  16  -7    0.38    0.07 
  -3  16  -7    0.40    0.07 
  -4  16  -7    0.25    0.04 
  -4  16  -7    0.44    0.10 
  -4  17   7    1.52    0.11 
  -4  17   7    1.57    0.10 
   4  17  -7    1.56    0.10 
  -4  17   7    1.38    0.10 
   3  17  -7    5.18    0.24 
  -3  17   7    5.14    0.26 
  -3  17   7    5.35    0.23 
  -3  17   7    5.24    0.27 
  -2  17   7    0.90    0.10 
   2  17  -7    0.86    0.11 
  -2  17   7    0.95    0.12 
   2  17  -7    0.91    0.11 
  -2  17   7    1.09    0.13 
  -1  17   7    0.29    0.08 
   1  17  -7    0.33    0.07 
  -1  17   7    0.23    0.08 
   1  17  -7    0.28    0.06 
   0  17  -7    0.51    0.10 
   0  17   7    0.40    0.09 
   0  17  -7    0.53    0.08 
   0  17   7    0.45    0.09 
   0  17  -7    0.39    0.08 
   1  17   7    2.31    0.16 
  -1  17  -7    2.36    0.17 
  -1  17  -7    2.39    0.19 
  -1  17  -7    2.35    0.15 
   2  17   7    0.15    0.05 
  -2  17  -7    0.18    0.05 
  -2  17  -7    0.16    0.06 
  -2  17  -7    0.13    0.06 
   3  17   7    2.85    0.15 
  -3  17  -7    2.86    0.15 
  -3  17  -7    3.06    0.18 
  -3  17  -7    3.01    0.13 
  -3  18   7    0.11    0.05 
  -3  18   7    0.05    0.04 
   3  18  -7    0.04    0.03 
  -3  18   7    0.04    0.03 
  -2  18   7    1.31    0.10 
   2  18  -7    1.17    0.11 
  -2  18   7    1.06    0.12 
   2  18  -7    1.01    0.10 
  -2  18   7    1.17    0.12 
  -1  18   7    0.15    0.07 
  -1  18   7    0.01    0.05 
   1  18  -7    0.03    0.04 
   1  18  -7    0.04    0.04 
  -1  18   7    0.07    0.05 
   0  18   7    0.07    0.05 
   0  18  -7    0.14    0.06 
   0  18  -7    0.18    0.05 
   0  18   7    0.00    0.05 
   0  18  -7    0.12    0.05 
   1  18   7    8.10    0.31 
  -1  18  -7    8.01    0.32 
  -1  18  -7    7.88    0.30 
  -1  18  -7    8.22    0.35 
   2  18   7    1.16    0.11 
  -2  18  -7    1.16    0.12 
  -2  18  -7    1.13    0.09 
  -2  18  -7    1.01    0.10 
  -3  18  -7    0.17    0.05 
   3  18   7    0.18    0.04 
  -3  18  -7    0.15    0.05 
  -3  18  -7    0.13    0.04 
   3  19  -7    0.43    0.06 
  -3  19   7    0.47    0.07 
  -3  19   7    0.46    0.06 
  -3  19   7    0.45    0.07 
  -2  19   7    1.08    0.10 
   2  19  -7    1.23    0.10 
   2  19  -7    0.97    0.09 
  -2  19   7    1.17    0.09 
  -2  19   7    0.97    0.11 
  -1  19   7    1.72    0.13 
   1  19  -7    1.65    0.13 
  -1  19   7    1.54    0.13 
   0  19  -7    3.19    0.18 
   0  19   7    3.25    0.18 
   0  19  -7    3.16    0.17 
   0  19  -7    2.71    0.20 
  -1  19  -7   11.48    0.37 
   1  19   7   11.39    0.38 
  -1  19  -7   11.51    0.40 
  -1  19  -7   11.70    0.42 
   2  19   7    2.59    0.13 
  -2  19  -7    2.38    0.14 
  -2  19  -7    2.56    0.16 
  -2  19  -7    2.53    0.13 
   2  20  -7    1.43    0.09 
  -2  20   7    1.37    0.13 
   1  20  -7    0.76    0.08 
   1  20  -7    0.70    0.08 
  -1  20   7    0.72    0.08 
  -1  20   7    0.82    0.09 
   0  20   7    0.38    0.06 
   0  20  -7    0.38    0.06 
   0  20  -7    0.46    0.07 
  -1  20  -7    1.58    0.10 
   1  20   7    1.48    0.11 
  -1  20  -7    1.45    0.10 
  -1  20  -7    1.58    0.13 
  -6   0   8    7.33    0.36 
  -4   0   8   29.36    0.98 
  -4   0   8   28.09    0.93 
   2   0  -8   -0.07    0.04 
  -2   0   8    0.04    0.05 
  -1   0   8    0.17    0.06 
   1   0   8   -0.01    0.04 
  -1   0  -8    0.02    0.03 
   2   0   8   37.26    1.02 
   2   0   8   38.21    1.19 
   3   0   8   -0.09    0.08 
   3   0   8    0.08    0.05 
  -3   0  -8    0.08    0.04 
  -4   0  -8   14.96    0.49 
  -4   0  -8   15.16    0.62 
  -5   0  -8    0.08    0.04 
   5   0   8   -0.04    0.05 
  -5   0  -8    0.23    0.10 
   6   0   8    8.03    0.28 
  -6  -1   8    0.06    0.06 
  -6   1   8    0.09    0.07 
  -5  -1   8    9.03    0.45 
  -5   1   8    8.79    0.48 
  -5   1   8    9.00    0.46 
  -4  -1   8   13.40    0.59 
  -4  -1   8   12.61    0.56 
  -4   1   8   12.10    0.43 
  -4   1   8   12.34    0.55 
  -4   1   8   12.26    0.52 
  -3  -1   8    0.17    0.07 
  -3  -1   8    0.27    0.08 
   3  -1  -8   -0.03    0.05 
  -3   1   8    0.09    0.06 
  -3   1   8    0.00    0.05 
   3   1  -8    0.10    0.05 
  -2  -1   8    1.48    0.12 
   2  -1  -8    1.37    0.13 
   2   1  -8    1.13    0.12 
   1  -1  -8  120.78    3.16 
   1   1  -8  120.22    3.13 
  -1   1   8  121.97    3.11 
  -1   1   8  123.83    3.07 
   0  -1  -8   38.67    1.08 
   0  -1   8   35.04    1.07 
   0   1   8   37.13    0.99 
   1   1   8    0.23    0.06 
  -1   1  -8    0.18    0.06 
   2  -1   8   13.93    0.59 
   2  -1   8   12.84    0.44 
  -2   1  -8   14.37    0.44 
   2   1   8   14.78    0.46 
   3  -1   8    0.63    0.09 
  -3  -1  -8    0.70    0.09 
   3  -1   8    0.57    0.15 
  -3   1  -8    0.42    0.07 
   3   1   8    0.49    0.09 
   4  -1   8    1.01    0.12 
  -4  -1  -8    1.24    0.11 
   4   1   8    1.21    0.13 
  -4   1  -8    1.00    0.14 
  -4   1  -8    1.04    0.11 
   5  -1   8    0.30    0.07 
  -5  -1  -8   -0.04    0.07 
   5   1   8    0.16    0.06 
  -5   1  -8    0.27    0.06 
   6  -1   8    0.21    0.05 
   6   1   8    0.17    0.05 
  -6  -2   8    1.04    0.14 
  -6   2   8    0.87    0.13 
  -5  -2   8    0.48    0.11 
  -5   2   8    0.21    0.10 
  -5   2   8    0.21    0.15 
  -4  -2   8   12.38    0.78 
  -4   2   8   11.57    0.50 
  -4   2   8   11.55    0.51 
  -4   2   8   10.30    0.42 
  -4   2   8   11.37    0.51 
  -3  -2   8   47.56    1.58 
  -3  -2   8   47.43    1.27 
   3  -2  -8   45.37    1.35 
  -3   2   8   46.35    1.38 
  -3   2   8   46.81    1.35 
   3   2  -8   46.80    1.39 
   3   2  -8   45.77    1.27 
   2  -2  -8    3.70    0.22 
   2   2  -8    3.73    0.23 
  -2   2   8    3.91    0.23 
  -1   2   8   13.40    0.45 
  -1   2   8   12.69    0.43 
   1   2  -8   12.82    0.47 
   0  -2   8   19.67    0.60 
   0  -2  -8   20.42    0.66 
   0   2   8   16.87    0.76 
   0   2  -8   20.04    0.64 
   1  -2   8    5.05    0.27 
  -1   2  -8    5.33    0.27 
   2  -2   8    4.64    0.31 
   2  -2   8    4.15    0.20 
  -2   2  -8    4.50    0.26 
  -2   2  -8    4.24    0.19 
  -2   2  -8    4.17    0.24 
   3  -2   8    0.11    0.05 
   3  -2   8    0.41    0.15 
  -3  -2  -8    0.14    0.05 
  -3   2  -8    0.00    0.08 
   3   2   8    0.08    0.05 
  -3   2  -8    0.10    0.07 
  -3   2  -8    0.10    0.04 
  -4  -2  -8    1.14    0.11 
   4  -2   8    1.26    0.13 
  -4   2  -8    1.18    0.11 
   4   2   8    1.24    0.12 
  -5  -2  -8    2.41    0.20 
   5  -2   8    2.63    0.17 
   5   2   8    2.46    0.16 
  -5   2  -8    2.44    0.15 
   6  -2   8    0.36    0.06 
   6   2   8    0.32    0.06 
  -6  -3   8    0.46    0.10 
  -6   3   8    0.35    0.09 
  -5   3   8    4.21    0.33 
  -5   3   8    4.26    0.30 
  -4  -3   8    7.82    0.44 
  -4   3   8    7.47    0.32 
   4   3  -8    8.03    0.33 
  -4   3   8    7.78    0.34 
  -4   3   8    7.48    0.41 
  -4   3   8    7.35    0.40 
   3   3  -8    0.06    0.05 
   3   3  -8   -0.10    0.05 
  -3   3   8   -0.04    0.06 
  -3   3   8   -0.07    0.04 
   2  -3  -8    3.68    0.22 
   2   3  -8    3.39    0.20 
  -2   3   8    3.84    0.26 
  -2   3   8    3.63    0.23 
  -2   3   8    3.57    0.21 
   2   3  -8    3.74    0.24 
  -1   3   8   15.50    0.55 
   1   3  -8   17.53    0.61 
   0  -3   8    0.10    0.04 
   0  -3  -8    0.05    0.04 
   0   3   8    0.10    0.06 
   0   3  -8    0.13    0.05 
   1  -3   8    0.43    0.10 
  -1   3  -8    0.54    0.10 
   2  -3   8    0.74    0.10 
   2   3   8    0.75    0.09 
  -2   3  -8    0.63    0.08 
  -2   3  -8    0.86    0.12 
  -2   3  -8    0.71    0.11 
   3  -3   8    4.85    0.39 
   3  -3   8    4.78    0.23 
  -3  -3  -8    4.54    0.22 
  -3   3  -8    4.73    0.27 
  -3   3  -8    4.84    0.18 
   3   3   8    5.03    0.24 
  -3   3  -8    4.12    0.26 
  -3   3  -8    4.76    0.22 
   4  -3   8    6.46    0.28 
  -4  -3  -8    6.62    0.27 
   4   3   8    6.36    0.27 
  -4   3  -8    6.09    0.21 
  -4   3  -8    6.36    0.27 
  -4   3  -8    6.75    0.47 
   5  -3   8    0.05    0.06 
  -5  -3  -8    0.07    0.07 
   5   3   8    0.02    0.05 
   6  -3   8    0.31    0.06 
   6   3   8    0.36    0.06 
   6   3   8    0.37    0.05 
  -6  -4   8    0.47    0.10 
  -6   4   8    0.47    0.10 
  -6   4   8    0.53    0.10 
  -5  -4   8    0.46    0.13 
  -5   4   8    0.40    0.08 
  -5   4   8    0.81    0.17 
  -4  -4   8   13.93    0.60 
  -4   4   8   13.64    0.60 
  -4   4   8   14.66    0.59 
   4   4  -8   14.66    0.51 
  -4   4   8   13.66    0.52 
  -4   4   8   13.92    0.50 
  -3  -4   8   12.76    0.76 
  -3   4   8   12.74    0.53 
   3   4  -8   13.14    0.55 
   3   4  -8   12.84    0.45 
  -3   4   8   12.95    0.53 
  -3   4   8   12.76    0.46 
  -2   4   8   11.54    0.45 
   2   4  -8    9.69    0.38 
   2   4  -8   10.75    0.46 
  -2   4   8    9.47    0.40 
   1  -4  -8   53.88    1.53 
   1   4  -8   53.47    1.53 
  -1   4   8   56.74    1.53 
   0  -4   8    1.21    0.12 
   0   4  -8    1.69    0.14 
   0   4   8    1.39    0.14 
   1  -4   8    0.93    0.12 
  -1   4  -8    0.95    0.11 
   2  -4   8   17.73    0.75 
   2  -4   8   18.20    0.65 
  -2   4  -8   17.81    0.62 
  -2   4  -8   18.02    0.62 
   3  -4   8    0.59    0.13 
   3  -4   8    0.34    0.08 
  -3   4  -8    0.30    0.09 
   3   4   8    0.47    0.08 
  -3   4  -8    0.42    0.10 
  -3   4  -8    0.34    0.11 
  -3   4  -8    0.41    0.05 
  -4   4  -8   15.54    0.75 
   4   4   8   16.47    0.52 
  -4   4  -8   15.87    0.45 
  -4   4  -8   16.37    0.52 
   5  -4   8    0.04    0.05 
   5   4   8    0.06    0.05 
  -5   4  -8    0.01    0.04 
   6  -4   8    1.73    0.11 
   6   4   8    1.89    0.09 
   6   4   8    1.95    0.11 
  -6  -5   8    2.59    0.20 
  -6   5   8    3.09    0.19 
  -6   5   8    2.81    0.19 
  -5  -5   8    2.68    0.23 
  -5   5   8    1.98    0.28 
  -5   5   8    2.23    0.21 
  -5   5   8    2.24    0.16 
  -4  -5   8   -0.17    0.08 
   4   5  -8    0.01    0.04 
  -4   5   8   -0.04    0.08 
  -4   5   8    0.03    0.04 
  -4   5   8   -0.04    0.06 
  -4   5   8    0.08    0.06 
  -3  -5   8    2.36    0.25 
  -3   5   8    1.80    0.21 
  -3   5   8    2.30    0.17 
  -3   5   8    2.29    0.19 
   3   5  -8    2.01    0.15 
   3   5  -8    2.34    0.21 
   3   5  -8    2.34    0.16 
  -3   5   8    2.25    0.18 
   2  -5  -8    7.96    0.38 
   2   5  -8    8.72    0.32 
  -2   5   8    8.55    0.33 
  -2   5   8    8.73    0.40 
   1  -5  -8   13.50    0.48 
  -1   5   8   12.93    0.51 
   1   5  -8   12.86    0.50 
   0  -5   8    2.40    0.17 
   0   5  -8    2.52    0.18 
   0   5   8    2.44    0.19 
   1  -5   8    2.01    0.19 
  -1   5  -8    2.22    0.17 
   1   5   8    2.26    0.13 
  -1   5  -8    2.28    0.17 
   2  -5   8    0.51    0.13 
  -2   5  -8    0.14    0.06 
   2   5   8    0.11    0.05 
  -2   5  -8    0.39    0.09 
  -2   5  -8    0.28    0.04 
   3  -5   8    0.46    0.17 
   3  -5   8    0.70    0.10 
   3   5   8    0.71    0.09 
  -3   5  -8    0.64    0.06 
  -3   5  -8    0.70    0.08 
  -3   5  -8    0.82    0.13 
   4  -5   8    0.10    0.06 
   4   5   8    0.04    0.05 
  -4   5  -8    0.09    0.03 
  -4   5  -8    0.05    0.11 
  -4   5  -8    0.02    0.07 
  -4   5  -8    0.07    0.04 
   5  -5   8   -0.04    0.06 
   5   5   8    0.07    0.05 
  -5   5  -8    0.05    0.03 
   6   5   8    0.03    0.03 
   6   5   8   -0.04    0.03 
  -6   6   8    2.75    0.18 
  -6   6   8    2.67    0.16 
  -5  -6   8    0.66    0.13 
  -5   6   8    0.27    0.09 
  -5   6   8    0.39    0.08 
  -5   6   8    0.42    0.10 
  -5   6   8    0.96    0.25 
  -4  -6   8    3.42    0.29 
   4   6  -8    2.55    0.18 
  -4   6   8    2.92    0.25 
  -4   6   8    2.48    0.18 
  -4   6   8    2.35    0.19 
  -4   6   8    2.50    0.22 
  -3   6   8    1.57    0.17 
   3   6  -8    0.87    0.16 
  -3   6   8    1.24    0.13 
  -3   6   8    1.43    0.15 
  -3   6   8    1.32    0.13 
   3   6  -8    1.35    0.12 
   3   6  -8    1.31    0.13 
  -2   6   8   13.88    0.56 
   2   6  -8   13.47    0.56 
  -2   6   8   13.17    0.49 
   2   6  -8   13.13    0.46 
   1  -6  -8    0.50    0.10 
   1   6  -8    0.63    0.13 
   1   6  -8    0.60    0.07 
  -1   6   8    0.43    0.10 
  -1   6   8    0.36    0.09 
   0  -6   8    1.92    0.16 
   0   6  -8    1.68    0.16 
   0   6  -8    2.11    0.17 
   0   6   8    2.10    0.18 
   1  -6   8   11.22    0.51 
   1   6   8   11.16    0.36 
  -1   6  -8   11.34    0.44 
   1   6   8   10.88    0.34 
   2  -6   8    5.81    0.40 
   2   6   8    5.91    0.23 
  -2   6  -8    5.87    0.29 
  -2   6  -8    5.43    0.20 
  -2   6  -8    5.84    0.29 
  -2   6  -8    5.91    0.27 
   3  -6   8    1.65    0.16 
  -3   6  -8    1.78    0.16 
   3   6   8    1.93    0.14 
  -3   6  -8    1.95    0.13 
   4  -6   8    0.78    0.15 
  -4   6  -8    0.80    0.09 
  -4   6  -8    0.74    0.07 
  -4   6  -8    0.79    0.13 
   4   6   8    0.90    0.11 
   5  -6   8    0.07    0.06 
   5   6   8   -0.02    0.04 
  -5   6  -8    0.14    0.04 
   6   6   8    0.78    0.06 
   6   6   8    0.75    0.07 
  -6   7   8    0.25    0.06 
  -6   7   8    0.19    0.06 
  -5   7   8    3.82    0.34 
  -5   7   8    4.26    0.23 
  -5   7   8    4.09    0.23 
  -5   7   8    4.18    0.26 
  -4   7   8   10.01    0.57 
  -4   7   8    8.86    0.39 
  -4   7   8    8.83    0.42 
  -4   7   8    8.66    0.39 
   4   7  -8    9.17    0.38 
   3   7  -8   25.11    0.77 
  -3   7   8   24.24    0.90 
   3   7  -8   24.23    0.78 
  -3   7   8   23.81    0.77 
  -3   7   8   23.60    0.80 
  -3   7   8   26.39    0.93 
   2   7  -8   18.72    0.61 
   2   7  -8   18.73    0.58 
  -2   7   8   17.99    0.59 
  -2   7   8   18.09    0.63 
   2   7  -8   19.94    0.73 
  -2   7   8   18.92    0.72 
   1  -7  -8    1.51    0.14 
  -1   7   8    1.31    0.12 
   1   7  -8    1.52    0.14 
   1   7  -8    1.73    0.11 
  -1   7   8    1.56    0.13 
  -1   7   8    1.67    0.18 
   1   7  -8    1.29    0.15 
   0  -7   8   33.42    1.02 
   0   7   8   31.14    0.88 
   0   7  -8   32.06    0.92 
   0   7   8   31.68    0.89 
   0   7  -8   31.82    0.97 
   0   7  -8   32.80    1.00 
   0   7   8   32.67    1.03 
   1  -7   8    6.54    0.39 
  -1   7  -8    7.07    0.34 
   1   7   8    6.97    0.25 
  -1   7  -8    6.21    0.23 
   1   7   8    7.08    0.25 
  -1   7  -8    8.26    0.34 
   2  -7   8    0.01    0.09 
  -2   7  -8    0.05    0.05 
  -2   7  -8    0.00    0.05 
   2   7   8    0.07    0.04 
  -2   7  -8    0.06    0.06 
  -2   7  -8    0.10    0.03 
  -2   7  -8    0.07    0.04 
   2   7   8    0.08    0.04 
   3   7   8   -0.01    0.04 
  -3   7  -8    0.04    0.03 
  -3   7  -8   -0.02    0.04 
  -3   7  -8    0.03    0.08 
   4  -7   8    1.01    0.14 
  -4   7  -8    0.91    0.12 
  -4   7  -8    0.84    0.07 
   5  -7   8    0.10    0.07 
  -5   7  -8   -0.01    0.03 
   5   7   8    0.00    0.04 
   5   7   8    0.01    0.04 
  -6   8   8    0.16    0.05 
  -6   8   8    0.15    0.03 
  -6   8   8    0.30    0.06 
  -5   8   8    2.02    0.17 
  -5   8   8    2.08    0.17 
  -5   8   8    2.29    0.17 
  -5   8   8    2.17    0.17 
  -4   8   8    0.52    0.11 
  -4   8   8    0.41    0.13 
  -4   8   8    0.64    0.11 
  -4   8   8    0.43    0.10 
   4   8  -8    0.61    0.11 
  -3   8   8    1.02    0.13 
  -3   8   8    0.88    0.12 
   3   8  -8    0.90    0.11 
  -3   8   8    0.64    0.15 
  -3   8   8    0.73    0.14 
   3   8  -8    0.88    0.11 
  -2   8   8   16.08    0.59 
  -2   8   8   15.89    0.54 
   2   8  -8   15.92    0.55 
  -2   8   8   15.56    0.56 
   2   8  -8   16.40    0.66 
   2   8  -8   16.03    0.52 
  -2   8   8   16.14    0.68 
   1  -8  -8    0.09    0.06 
  -1   8   8    0.00    0.05 
   1   8  -8   -0.01    0.03 
   1   8  -8    0.01    0.06 
   1   8  -8    0.06    0.04 
   1   8  -8    0.11    0.08 
  -1   8   8    0.05    0.05 
   0  -8   8    3.57    0.25 
   0   8   8    3.33    0.17 
   0   8   8    3.27    0.16 
   0   8  -8    3.64    0.17 
   0   8  -8    3.13    0.18 
   0   8   8    3.01    0.24 
   0   8  -8    3.30    0.21 
   0   8  -8    3.62    0.25 
   1  -8   8   18.01    0.75 
   1   8   8   18.27    0.53 
  -1   8  -8   17.46    0.51 
  -1   8  -8   18.45    0.59 
  -1   8  -8   18.44    0.65 
   1   8   8   18.77    0.54 
   2  -8   8   10.69    0.61 
   2   8   8   12.32    0.39 
  -2   8  -8   11.41    0.42 
   2   8   8   11.43    0.38 
  -2   8  -8   11.48    0.35 
  -2   8  -8   11.45    0.48 
  -3   8  -8    3.77    0.16 
   3   8   8    3.71    0.19 
   3   8   8    4.12    0.19 
  -3   8  -8    3.81    0.20 
  -3   8  -8    4.11    0.25 
  -4   8  -8    7.38    0.24 
   4   8   8    7.19    0.27 
  -4   8  -8    7.18    0.34 
   4   8   8    7.41    0.29 
  -5   8  -8    0.10    0.03 
   5   8   8    0.08    0.04 
   5   8   8    0.08    0.04 
  -6   9   8    1.17    0.09 
  -6   9   8    1.03    0.06 
  -6   9   8    1.20    0.08 
  -5   9   8    0.41    0.09 
  -5   9   8    0.40    0.08 
  -5   9   8    0.53    0.08 
  -5   9   8    0.27    0.07 
   4   9  -8    0.08    0.06 
  -4   9   8   -0.08    0.11 
  -4   9   8    0.24    0.07 
  -4   9   8    0.10    0.06 
  -4   9   8    0.11    0.06 
  -3   9   8    5.16    0.28 
  -3   9   8    5.09    0.37 
  -3   9   8    4.94    0.30 
   3   9  -8    5.65    0.28 
   3   9  -8    5.00    0.26 
  -3   9   8    5.36    0.28 
  -2   9   8    1.24    0.13 
   2   9  -8    1.45    0.18 
  -2   9   8    1.38    0.15 
  -2   9   8    1.46    0.20 
  -2   9   8    1.47    0.14 
   2   9  -8    1.43    0.12 
   2   9  -8    1.48    0.14 
   1  -9  -8   21.57    0.72 
   1   9  -8   23.14    0.82 
  -1   9   8   21.73    0.81 
   1   9  -8   21.96    0.73 
   1   9  -8   22.04    0.66 
   1   9  -8   24.84    0.73 
  -1   9   8   21.00    0.67 
  -1   9   8   22.52    0.68 
  -1   9   8   22.93    0.75 
   0  -9   8   20.27    0.77 
   0   9   8   20.85    0.61 
   0   9  -8   20.49    0.69 
   0   9   8   20.49    0.61 
   0   9  -8   20.59    0.65 
   0   9  -8   20.59    0.59 
   0   9   8   20.50    0.77 
   0   9  -8   21.10    0.74 
   1  -9   8    0.26    0.10 
  -1   9  -8    0.17    0.05 
   1   9   8    0.12    0.04 
   1   9   8    0.18    0.05 
  -1   9  -8    0.10    0.07 
  -1   9  -8    0.23    0.07 
  -1   9  -8    0.07    0.03 
   2   9   8    8.81    0.36 
  -2   9  -8    9.20    0.41 
   2   9   8    9.73    0.33 
  -2   9  -8    8.93    0.33 
   3   9   8    0.60    0.08 
  -3   9  -8    0.47    0.06 
   3   9   8    0.75    0.09 
  -3   9  -8    0.50    0.10 
  -3   9  -8    0.64    0.09 
   4   9   8    0.34    0.07 
  -4   9  -8    0.38    0.09 
  -4   9  -8    0.38    0.05 
   4   9   8    0.24    0.06 
   5   9   8    4.97    0.18 
  -5   9  -8    4.83    0.17 
   5   9   8    5.49    0.24 
  -6  10   8    2.54    0.13 
  -5  10   8    0.27    0.07 
  -5  10   8    0.21    0.06 
  -5  10   8    0.19    0.07 
  -5  10   8    0.29    0.07 
  -5  10   8    0.15    0.04 
  -4  10   8    0.15    0.10 
  -4  10   8   -0.04    0.03 
  -4  10   8    0.05    0.05 
  -4  10   8   -0.01    0.04 
  -4  10   8    0.03    0.04 
  -4  10   8   -0.06    0.04 
   4  10  -8    0.01    0.04 
  -3  10   8    1.02    0.21 
   3  10  -8    0.92    0.12 
  -3  10   8    1.36    0.17 
   3  10  -8    0.72    0.11 
  -3  10   8    1.11    0.13 
  -3  10   8    1.09    0.14 
   2  10  -8    0.68    0.09 
  -2  10   8    0.57    0.09 
  -2  10   8    0.70    0.16 
   2  10  -8    0.67    0.10 
  -2  10   8    0.75    0.11 
  -2  10   8    0.75    0.12 
  -1 -10   8   23.72    1.02 
  -1  10   8   26.59    0.77 
   1  10  -8   25.65    0.74 
  -1  10   8   25.07    0.90 
   1  10  -8   24.45    0.77 
  -1  10   8   26.01    0.83 
   1  10  -8   25.01    0.81 
   1  10  -8   26.16    0.91 
  -1  10   8   24.89    0.76 
   0 -10   8    4.46    0.31 
   0  10  -8    4.45    0.26 
   0  10   8    4.38    0.25 
   0  10   8    4.32    0.21 
   0  10   8    4.49    0.32 
   0  10  -8    4.45    0.23 
   0  10  -8    4.27    0.19 
   0  10  -8    4.42    0.28 
   1 -10   8    0.10    0.09 
   1  10   8    0.33    0.08 
  -1  10  -8    0.20    0.07 
  -1  10  -8    0.29    0.08 
  -2  10  -8    0.99    0.08 
   2  10   8    0.77    0.08 
   2  10   8    0.91    0.10 
  -2  10  -8    0.81    0.11 
  -2  10  -8    0.95    0.13 
  -3  10  -8    5.42    0.20 
  -3  10  -8    5.37    0.30 
   3  10   8    5.47    0.22 
  -3  10  -8    5.19    0.25 
   3  10   8    5.61    0.24 
   4  10   8    0.97    0.09 
   4  10   8    1.22    0.11 
  -4  10  -8    1.24    0.08 
  -4  10  -8    1.02    0.14 
  -5  10  -8    2.44    0.13 
   5  10   8    2.59    0.13 
  -5  11   8    4.24    0.21 
  -5  11   8    4.59    0.22 
  -5  11   8    4.22    0.22 
   4  11  -8    0.46    0.09 
  -4  11   8    0.34    0.08 
  -4  11   8    0.52    0.11 
  -4  11   8    0.34    0.07 
  -4  11   8    0.46    0.09 
  -4  11   8    0.29    0.25 
  -3  11   8    0.86    0.18 
  -3  11   8    0.57    0.09 
   3  11  -8    0.66    0.11 
  -3  11   8    0.56    0.10 
   3  11  -8    0.58    0.10 
  -3  11   8    0.58    0.11 
  -3  11   8    0.77    0.14 
  -2  11   8    0.43    0.12 
   2  11  -8    0.51    0.10 
   2  11  -8    0.64    0.11 
  -2  11   8    0.72    0.11 
  -2  11   8    0.46    0.13 
  -2  11   8    0.59    0.10 
  -1 -11   8    1.92    0.25 
  -1  11   8    2.21    0.16 
  -1  11   8    2.18    0.23 
  -1  11   8    2.14    0.15 
   1  11  -8    2.20    0.16 
  -1  11   8    2.18    0.19 
   1  11  -8    1.90    0.17 
   1  11  -8    2.19    0.21 
   1  11  -8    2.17    0.14 
   0 -11   8    5.25    0.37 
   0  11   8    4.78    0.35 
   0  11  -8    4.94    0.30 
   0  11  -8    4.92    0.26 
   0  11  -8    4.72    0.33 
   0  11   8    5.05    0.24 
   0  11   8    5.10    0.28 
   0  11  -8    4.79    0.30 
  -1  11  -8    0.13    0.08 
   1  11   8    0.04    0.04 
   1  11   8    0.12    0.07 
  -1  11  -8    0.09    0.06 
  -1  11  -8    0.12    0.04 
  -1  11  -8    0.08    0.04 
  -2  11  -8    1.46    0.10 
   2  11   8    1.78    0.13 
  -2  11  -8    1.47    0.13 
  -2  11  -8    1.39    0.15 
  -3  11  -8    1.04    0.23 
  -3  11  -8    0.88    0.10 
  -3  11  -8    0.87    0.09 
   4  11   8    1.87    0.13 
  -4  11  -8    1.72    0.16 
  -4  11  -8    1.82    0.10 
   5  11   8    0.74    0.08 
  -5  11  -8    0.69    0.06 
  -5  12   8    0.36    0.07 
  -5  12   8    0.21    0.06 
  -5  12   8    0.23    0.06 
  -4  12   8    0.50    0.09 
  -4  12   8    0.44    0.09 
   4  12  -8    0.52    0.09 
  -4  12   8    0.57    0.11 
   3  12  -8    3.56    0.22 
  -3  12   8    3.70    0.32 
  -3  12   8    3.70    0.22 
  -3  12   8    3.27    0.24 
   3  12  -8    3.38    0.21 
  -3  12   8    3.51    0.23 
   2  12  -8    7.05    0.31 
  -2  12   8    6.80    0.31 
  -2  12   8    6.42    0.43 
   2  12  -8    6.96    0.32 
  -2  12   8    6.67    0.36 
  -2  12   8    6.67    0.32 
   1  12  -8    5.99    0.28 
  -1  12   8    5.57    0.37 
   1  12  -8    5.73    0.30 
  -1  12   8    5.99    0.27 
   1  12  -8    5.74    0.26 
  -1  12   8    5.76    0.28 
  -1  12   8    5.88    0.32 
   0  12   8    1.48    0.13 
   0  12   8    1.17    0.19 
   0  12  -8    1.59    0.14 
   0  12  -8    1.54    0.12 
   0  12  -8    1.56    0.15 
   0  12   8    1.42    0.16 
  -1  12  -8    3.32    0.20 
  -1  12  -8    3.15    0.16 
   1  12   8    2.95    0.21 
  -1  12  -8    3.27    0.23 
   1  12   8    3.31    0.19 
   2  12   8    0.03    0.04 
  -2  12  -8    0.04    0.03 
  -2  12  -8   -0.01    0.03 
  -2  12  -8    0.01    0.04 
  -3  12  -8    4.07    0.17 
   3  12   8    4.22    0.21 
  -3  12  -8    4.17    0.21 
  -3  12  -8    3.80    0.25 
   4  12   8    0.05    0.04 
  -4  12  -8   -0.09    0.08 
  -4  12  -8    0.03    0.06 
  -4  12  -8    0.01    0.03 
  -5  12  -8    0.06    0.02 
   5  12   8    0.00    0.03 
  -5  13   8    0.61    0.08 
  -5  13   8    0.57    0.08 
  -5  13   8    0.50    0.07 
  -4  13   8    0.92    0.12 
   4  13  -8    0.92    0.11 
  -4  13   8    0.74    0.12 
  -4  13   8    0.88    0.13 
  -3  13   8    0.00    0.05 
  -3  13   8    0.04    0.05 
  -3  13   8    0.02    0.10 
   3  13  -8    0.01    0.05 
   3  13  -8    0.09    0.05 
  -3  13   8    0.00    0.05 
  -2  13   8    1.39    0.21 
  -2  13   8    1.60    0.14 
  -2  13   8    1.45    0.17 
  -2  13   8    1.74    0.16 
   2  13  -8    1.88    0.16 
   2  13  -8    1.43    0.14 
  -1  13   8   15.70    0.70 
  -1  13   8   15.26    0.53 
  -1  13   8   14.72    0.50 
   1  13  -8   15.97    0.55 
   1  13  -8   15.31    0.51 
  -1  13   8   15.84    0.60 
   1  13  -8   14.82    0.57 
   0 -13  -8    0.91    0.13 
   0  13  -8    0.72    0.13 
   0  13  -8    0.83    0.09 
   0  13   8    0.99    0.16 
   0  13   8    0.86    0.12 
   0  13   8    0.77    0.17 
   0  13  -8    0.76    0.12 
  -1  13  -8    0.62    0.08 
   1  13   8    0.51    0.08 
  -1  13  -8    0.60    0.12 
  -1  13  -8    0.62    0.10 
  -2  13  -8    0.13    0.05 
   2  13   8    0.04    0.05 
  -2  13  -8    0.02    0.04 
  -2  13  -8    0.01    0.04 
   3  13   8    0.05    0.05 
  -3  13  -8    0.15    0.05 
  -3  13  -8    0.16    0.04 
  -3  13  -8    0.13    0.06 
  -4  13  -8    1.26    0.14 
  -4  13  -8    1.11    0.08 
  -4  13  -8    1.23    0.12 
  -5  14   8    0.14    0.04 
  -5  14   8    0.14    0.04 
  -5  14   8    0.17    0.05 
  -4  14   8    2.23    0.17 
  -4  14   8    2.26    0.16 
   4  14  -8    2.06    0.15 
  -4  14   8    2.26    0.16 
  -3  14   8    6.87    0.45 
   3  14  -8    7.83    0.33 
   3  14  -8    7.90    0.33 
  -3  14   8    7.50    0.34 
  -3  14   8    7.58    0.37 
  -3  14   8    7.52    0.32 
  -2  14   8    1.38    0.17 
  -2  14   8    1.17    0.19 
   2  14  -8    1.17    0.17 
  -2  14   8    1.18    0.21 
   1  14  -8    4.21    0.22 
   1  14  -8    4.47    0.24 
  -1  14   8    4.16    0.24 
  -1  14   8    4.11    0.26 
   1  14  -8    4.41    0.26 
  -1  14   8    3.92    0.21 
  -1  14   8    4.11    0.33 
   0  14  -8    0.04    0.04 
   0  14  -8    0.05    0.06 
   0  14   8    0.02    0.05 
   0  14  -8    0.02    0.04 
   0  14   8    0.10    0.08 
   0  14   8    0.09    0.06 
  -1  14  -8    1.82    0.18 
  -1  14  -8    1.66    0.12 
  -1  14  -8    1.85    0.15 
   1  14   8    1.75    0.15 
  -2  14  -8    1.47    0.11 
  -2  14  -8    1.65    0.16 
  -2  14  -8    1.52    0.14 
   2  14   8    1.55    0.13 
  -3  14  -8    0.12    0.06 
  -3  14  -8    0.07    0.04 
   3  14   8    0.11    0.05 
  -3  14  -8    0.07    0.04 
   4  14   8    0.93    0.09 
  -4  14  -8    1.09    0.07 
  -4  14  -8    0.97    0.11 
   4  15  -8    0.36    0.07 
  -4  15   8    0.49    0.09 
  -4  15   8    0.39    0.08 
  -4  15   8    0.48    0.08 
  -3  15   8    0.45    0.09 
  -3  15   8    0.34    0.09 
   3  15  -8    0.42    0.08 
   3  15  -8    0.50    0.09 
  -3  15   8    0.37    0.09 
   2  15  -8    0.24    0.08 
  -2  15   8    0.21    0.06 
  -2  15   8    0.62    0.18 
   2  15  -8    0.33    0.07 
  -2  15   8    0.28    0.08 
  -2  15   8    0.34    0.09 
   1  15  -8    2.91    0.20 
  -1  15   8    3.05    0.22 
  -1  15   8    3.52    0.23 
   1  15  -8    2.99    0.21 
   1  15  -8    3.03    0.19 
  -1  15   8    2.95    0.28 
   0  15   8    1.40    0.15 
   0  15  -8    1.80    0.20 
  -1  15  -8    4.97    0.22 
  -1  15  -8    5.22    0.29 
  -1  15  -8    5.15    0.26 
   1  15   8    4.46    0.23 
  -2  15  -8    2.64    0.15 
  -2  15  -8    2.70    0.18 
  -2  15  -8    2.87    0.21 
   2  15   8    2.83    0.17 
  -3  15  -8    4.04    0.24 
   3  15   8    4.01    0.19 
  -3  15  -8    4.20    0.20 
  -3  15  -8    4.13    0.17 
  -4  15  -8    0.41    0.07 
   4  15   8    0.30    0.06 
  -4  15  -8    0.30    0.07 
  -4  16   8    0.55    0.08 
  -4  16   8    0.48    0.07 
   4  16  -8    0.59    0.07 
  -4  16   8    0.41    0.06 
   3  16  -8    1.10    0.11 
  -3  16   8    1.04    0.12 
  -3  16   8    0.87    0.12 
   3  16  -8    1.10    0.10 
  -3  16   8    0.91    0.10 
   2  16  -8    5.36    0.26 
  -2  16   8    5.34    0.27 
  -2  16   8    5.52    0.25 
  -2  16   8    5.48    0.29 
   2  16  -8    5.58    0.26 
   1  16  -8    8.36    0.33 
   1  16  -8    7.67    0.34 
  -1  16   8    8.16    0.34 
  -1  16   8    7.08    0.46 
  -1  16   8    7.82    0.36 
   0  16   8   15.18    0.54 
   0  16  -8   15.08    0.50 
   0  16   8   15.21    0.53 
   0  16  -8   15.30    0.57 
   0  16  -8   15.97    0.55 
  -1 -16  -8    0.66    0.15 
  -1  16  -8    0.71    0.12 
   1  16   8    0.80    0.11 
  -1  16  -8    0.82    0.10 
  -1  16  -8    0.87    0.09 
  -2  16  -8    0.14    0.05 
  -2  16  -8    0.12    0.07 
   2  16   8    0.11    0.05 
  -2  16  -8    0.10    0.04 
  -3  16  -8    0.50    0.09 
  -3  16  -8    0.40    0.07 
  -3  16  -8    0.48    0.06 
   3  16   8    0.41    0.06 
   4  17  -8    0.25    0.04 
  -4  17   8    0.11    0.05 
  -4  17   8    0.24    0.05 
  -4  17   8    0.22    0.04 
  -3  17   8    1.86    0.12 
  -3  17   8    1.58    0.13 
   3  17  -8    1.68    0.12 
  -3  17   8    1.77    0.15 
  -2  17   8    1.15    0.12 
  -2  17   8    1.22    0.14 
  -2  17   8    1.20    0.11 
   2  17  -8    1.34    0.12 
   2  17  -8    1.28    0.12 
  -1  17   8    8.89    0.38 
   1  17  -8    8.68    0.34 
   1  17  -8    9.16    0.36 
  -1  17   8    9.20    0.37 
   0  17  -8    0.08    0.06 
   0  17  -8    0.08    0.04 
   0  17   8   -0.06    0.05 
   0  17   8    0.13    0.06 
   0  17  -8    0.01    0.05 
  -1  17  -8   -0.02    0.03 
   1  17   8    0.01    0.05 
  -1  17  -8    0.02    0.03 
  -1  17  -8    0.09    0.06 
  -2 -17  -8    0.98    0.13 
  -2  17  -8    0.87    0.09 
  -2  17  -8    0.96    0.11 
  -2  17  -8    0.60    0.10 
   2  17   8    0.91    0.11 
  -3 -17  -8   -0.02    0.06 
  -3  17  -8    0.15    0.04 
  -3  17  -8    0.08    0.04 
  -3  17  -8    0.14    0.06 
   3  17   8    0.14    0.05 
  -3  18   8    1.36    0.11 
  -3  18   8    1.56    0.14 
  -3  18   8    1.33    0.11 
   3  18  -8    1.51    0.10 
   2  18  -8    0.66    0.10 
  -2  18   8    0.60    0.09 
  -2  18   8    0.56    0.09 
   2  18  -8    0.63    0.08 
  -2  18   8    0.54    0.07 
  -1  18   8    0.10    0.05 
  -1  18   8    0.01    0.06 
   1  18  -8   -0.06    0.04 
   1  18  -8    0.00    0.03 
   0  18  -8    0.66    0.09 
   0  18  -8    0.83    0.12 
   0  18   8    0.79    0.11 
   0  18  -8    0.76    0.10 
  -1  18  -8    0.13    0.05 
   1  18   8    0.08    0.09 
  -1  18  -8    0.11    0.04 
  -1  18  -8    0.13    0.06 
  -2  18  -8    0.22    0.05 
  -2  18  -8    0.20    0.05 
   2  18   8    0.13    0.05 
  -2  18  -8    0.21    0.06 
  -2  19   8    4.02    0.19 
  -2  19   8    4.13    0.19 
   2  19  -8    4.05    0.18 
   2  19  -8    4.17    0.18 
  -1  19   8    0.03    0.04 
   1  19  -8    0.00    0.03 
   1  19  -8    0.02    0.03 
  -1  19   8    0.00    0.04 
   0  19  -8    0.00    0.04 
   0  19  -8    0.02    0.03 
   0  19  -8   -0.03    0.04 
   0  19   8    0.00    0.04 
  -1  19  -8    2.93    0.16 
  -1  19  -8    3.19    0.15 
  -1  19  -8    2.82    0.17 
   1  19   8    3.05    0.16 
   2  19   8   -0.02    0.05 
  -2  19  -8    0.02    0.03 
  -2  19  -8    0.02    0.03 
  -2  19  -8    0.02    0.04 
   1  20  -8    1.92    0.11 
   1  20  -8    1.67    0.11 
  -1  20   8    1.83    0.10 
  -1  20   8    1.88    0.11 
   0  20   8    0.26    0.05 
   0  20  -8    0.38    0.05 
   0  20  -8    0.36    0.06 
  -1  20  -8    0.68    0.07 
   1  20   8    0.53    0.07 
  -1  20  -8    0.73    0.07 
  -1  20  -8    0.67    0.08 
  -6   0   9    0.09    0.06 
  -5   0   9   10.22    0.52 
  -4   0   9    0.19    0.14 
  -4   0   9    0.13    0.08 
   3   0  -9   10.72    0.48 
  -3   0   9   11.15    0.44 
  -3   0   9   10.98    0.49 
  -1   0   9    0.52    0.09 
   1   0  -9    0.68    0.12 
   0   0  -9    0.03    0.03 
   0   0   9    0.08    0.04 
   2   0   9   -0.02    0.04 
  -2   0  -9    0.04    0.05 
   2   0   9   -0.01    0.07 
  -3   0  -9   12.38    0.55 
   3   0   9   12.56    0.44 
  -4   0  -9   -0.06    0.06 
   5   0   9   25.37    0.75 
   6   0   9    0.03    0.03 
   6   0   9    0.08    0.02 
  -6   1   9    0.07    0.06 
  -5  -1   9    6.04    0.36 
  -5   1   9    6.05    0.40 
  -4  -1   9   11.76    0.53 
  -4   1   9   11.15    0.52 
  -4   1   9   10.88    0.43 
  -4   1   9   11.30    0.49 
  -4   1   9   11.19    0.40 
  -3  -1   9   -0.01    0.10 
   3  -1  -9    0.17    0.07 
  -3  -1   9    0.25    0.07 
  -3   1   9    0.05    0.06 
   3   1  -9    0.02    0.05 
  -3   1   9    0.00    0.07 
   3   1  -9    0.11    0.04 
  -3   1   9    0.10    0.06 
  -2  -1   9    8.39    0.41 
   2  -1  -9    8.66    0.39 
  -2   1   9    8.86    0.36 
   2   1  -9    9.00    0.40 
  -2   1   9    8.41    0.39 
   1  -1  -9    2.01    0.16 
  -1   1   9    1.99    0.14 
  -1   1   9    1.33    0.17 
   1   1  -9    1.91    0.15 
   0  -1   9   18.65    0.60 
   0  -1  -9   18.02    0.63 
   0   1  -9   19.23    0.64 
  -1  -1  -9   32.93    1.02 
   1  -1   9   30.74    0.99 
  -1   1  -9   34.01    1.00 
   1   1   9   31.32    0.89 
   2  -1   9    0.00    0.07 
  -2   1  -9    0.16    0.07 
   2   1   9    0.19    0.05 
   2   1   9    0.15    0.08 
   3  -1   9   44.89    1.24 
   3   1   9   43.88    1.22 
  -3   1  -9   44.84    1.36 
  -4  -1  -9    1.22    0.16 
  -4   1  -9    1.15    0.15 
  -4   1  -9    1.46    0.25 
   4   1   9    1.34    0.14 
  -5  -1  -9    0.01    0.07 
   5  -1   9    0.33    0.08 
   5   1   9    0.20    0.07 
   6  -1   9    0.03    0.04 
   6  -1   9    0.03    0.02 
   6   1   9    0.06    0.03 
   6   1   9    0.07    0.04 
  -6  -2   9    0.02    0.07 
  -6   2   9    0.01    0.06 
  -5  -2   9    8.03    0.41 
  -5   2   9    7.86    0.42 
  -4  -2   9   76.36    2.12 
  -4   2   9   73.92    2.07 
  -4   2   9   71.31    1.98 
  -4   2   9   73.26    2.09 
  -4   2   9   72.15    1.93 
  -3  -2   9    6.47    0.36 
   3  -2  -9    5.77    0.39 
   3   2  -9    6.30    0.35 
  -3   2   9    6.19    0.34 
  -3   2   9    6.40    0.32 
   3   2  -9    6.45    0.27 
  -3   2   9    6.49    0.33 
   2  -2  -9   13.57    0.51 
  -2   2   9   13.50    0.53 
  -2   2   9   13.43    0.50 
   2   2  -9   13.63    0.54 
   2   2  -9   13.09    0.51 
   1  -2  -9    1.88    0.15 
  -1   2   9    1.85    0.14 
   1   2  -9    2.04    0.16 
   0  -2   9    5.95    0.28 
   0   2  -9    6.07    0.29 
   1  -2   9    0.14    0.06 
  -1   2  -9    0.03    0.05 
  -1   2  -9    0.08    0.06 
   1   2   9    0.11    0.04 
   1   2   9    0.06    0.03 
   2  -2   9   31.51    0.88 
   2  -2   9   29.95    1.06 
  -2   2  -9   29.55    0.94 
  -2   2  -9   30.54    0.97 
   2   2   9   30.53    0.86 
   3  -2   9   17.56    0.84 
   3  -2   9   18.96    0.62 
   3   2   9   19.24    0.60 
  -3   2  -9   19.92    0.70 
   4  -2   9    1.76    0.15 
   4   2   9    1.62    0.15 
  -4   2  -9    1.71    0.26 
  -5  -2  -9    0.41    0.09 
   5  -2   9    0.22    0.07 
   5   2   9    0.22    0.07 
   6  -2   9    0.39    0.04 
   6  -2   9    0.32    0.05 
   6   2   9    0.31    0.04 
   6   2   9    0.34    0.05 
  -6  -3   9    0.53    0.11 
  -6   3   9    0.48    0.10 
  -5  -3   9    0.19    0.07 
  -5   3   9    0.00    0.07 
  -4  -3   9    0.95    0.16 
  -4   3   9    1.17    0.18 
  -4   3   9    0.98    0.17 
  -4   3   9    1.24    0.13 
  -4   3   9    1.21    0.13 
   3  -3  -9   14.36    0.55 
  -3  -3   9   14.92    0.60 
  -3   3   9   14.27    0.50 
   3   3  -9   14.80    0.49 
  -3   3   9   14.33    0.58 
   3   3  -9   14.67    0.61 
  -3   3   9   14.67    0.58 
   2  -3  -9    8.19    0.37 
   2   3  -9    8.86    0.35 
  -2   3   9    8.42    0.38 
  -2   3   9    9.23    0.40 
   1  -3  -9    7.44    0.34 
   1   3  -9    8.82    0.40 
  -1   3   9    7.74    0.34 
   0  -3   9   12.21    0.46 
   0  -3  -9   12.61    0.49 
   0   3  -9   13.02    0.49 
   0   3   9   12.41    0.49 
   1  -3   9   38.97    1.19 
   1   3   9   38.26    1.05 
  -1   3  -9   39.30    1.15 
  -1   3  -9   38.41    1.14 
   2  -3   9    4.57    0.22 
   2  -3   9    4.25    0.32 
  -2   3  -9    4.64    0.26 
   2   3   9    4.68    0.21 
  -2   3  -9    4.50    0.27 
   3  -3   9    1.54    0.14 
   3  -3   9    1.19    0.23 
   3   3   9    1.69    0.14 
  -3   3  -9    1.42    0.16 
   4  -3   9    0.28    0.08 
  -4   3  -9    0.80    0.20 
   4   3   9    0.45    0.08 
  -5  -3  -9    0.53    0.11 
   5  -3   9    0.46    0.08 
   5   3   9    0.38    0.08 
   6  -3   9    0.20    0.04 
   6   3   9    0.21    0.04 
   6   3   9    0.21    0.04 
  -6  -4   9    3.15    0.22 
  -6   4   9    3.15    0.21 
  -6   4   9    3.18    0.18 
  -5  -4   9    0.06    0.07 
  -5   4   9    0.10    0.18 
  -4  -4   9    0.31    0.11 
  -4   4   9    0.57    0.09 
  -4   4   9    0.60    0.13 
  -4   4   9    0.60    0.10 
  -4   4   9    0.33    0.10 
   4   4  -9    0.26    0.06 
  -3  -4   9    8.40    0.43 
  -3   4   9    8.11    0.40 
  -3   4   9    7.72    0.34 
  -3   4   9    7.32    0.46 
   3   4  -9    8.32    0.44 
   3   4  -9    8.67    0.33 
   2  -4  -9    0.82    0.11 
  -2   4   9    0.76    0.12 
   2   4  -9    0.93    0.13 
   2   4  -9    0.80    0.09 
   2   4  -9    0.81    0.10 
  -2   4   9    1.02    0.12 
  -2   4   9    0.90    0.11 
   1  -4  -9    0.08    0.04 
  -1   4   9    0.14    0.05 
   1   4  -9    0.09    0.05 
  -1   4   9   -0.01    0.05 
   1   4  -9    0.13    0.06 
   0  -4  -9   45.68    1.33 
   0  -4   9   46.41    1.30 
   0   4  -9   44.85    1.30 
   0   4  -9   45.52    1.31 
   0   4   9   46.07    1.33 
   0   4   9   43.76    1.21 
   1  -4   9    0.99    0.13 
   1   4   9    0.94    0.08 
   1   4   9    1.21    0.12 
  -1   4  -9    1.06    0.12 
   2  -4   9    1.16    0.13 
   2  -4   9    1.04    0.21 
  -2   4  -9    1.05    0.13 
  -2   4  -9    1.02    0.13 
   2   4   9    1.10    0.11 
   3  -4   9    0.17    0.06 
  -3   4  -9    0.02    0.06 
  -3   4  -9   -0.01    0.07 
   3   4   9    0.14    0.06 
  -3   4  -9   -0.04    0.07 
   4  -4   9    0.52    0.12 
  -4   4  -9    0.20    0.13 
   4   4   9    0.47    0.09 
  -5  -4  -9    0.79    0.14 
   5  -4   9    0.70    0.11 
   5   4   9    0.51    0.08 
  -6  -5   9    1.12    0.16 
  -6   5   9    0.71    0.14 
  -6   5   9    0.99    0.10 
  -5  -5   9   11.08    0.50 
  -5   5   9   10.23    0.39 
  -5   5   9   10.85    0.47 
  -5   5   9   10.02    0.55 
  -4  -5   9    0.28    0.10 
  -4   5   9   -0.09    0.09 
  -4   5   9    0.01    0.06 
  -4   5   9    0.03    0.06 
  -4   5   9    0.03    0.06 
   4   5  -9   -0.01    0.04 
  -3  -5   9    2.89    0.26 
   3   5  -9    3.13    0.18 
   3   5  -9    3.20    0.26 
  -3   5   9    2.78    0.19 
  -3   5   9    2.99    0.25 
  -3   5   9    2.81    0.22 
   2  -5  -9   34.86    1.07 
   2   5  -9   37.00    1.16 
  -2   5   9   36.01    1.08 
  -2   5   9   36.58    1.15 
   2   5  -9   36.87    1.05 
   1  -5  -9    1.91    0.15 
   1   5  -9    2.00    0.16 
  -1   5   9    1.87    0.15 
   1   5  -9    2.03    0.19 
   1   5  -9    2.06    0.14 
  -1   5   9    1.92    0.16 
   0  -5   9    1.51    0.14 
   0  -5  -9    1.38    0.14 
   0   5  -9    1.32    0.14 
   0   5  -9    1.27    0.14 
   0   5   9    1.26    0.10 
   0   5  -9    0.99    0.13 
   0   5   9    1.19    0.15 
   1  -5   9    1.04    0.15 
   1   5   9    1.08    0.14 
   1   5   9    1.03    0.09 
  -1   5  -9    0.79    0.12 
  -1   5  -9    0.84    0.11 
   2  -5   9    6.74    0.45 
   2  -5   9    6.78    0.30 
  -2   5  -9    6.99    0.26 
   2   5   9    6.77    0.24 
   2   5   9    6.78    0.27 
  -2   5  -9    6.74    0.33 
  -2   5  -9    6.94    0.34 
   3  -5   9    2.77    0.18 
   3   5   9    2.79    0.17 
  -3   5  -9    2.47    0.13 
  -3   5  -9    2.81    0.22 
  -4   5  -9    0.12    0.03 
  -4   5  -9    0.08    0.13 
  -5  -5  -9    0.61    0.13 
   5  -5   9    0.91    0.11 
   5   5   9    0.46    0.08 
   5   5   9    0.64    0.08 
  -6   6   9    0.16    0.05 
  -5  -6   9    0.41    0.13 
  -5   6   9    0.40    0.10 
  -5   6   9    0.38    0.10 
  -5   6   9    0.18    0.06 
  -4  -6   9    4.27    0.32 
  -4   6   9    4.36    0.29 
  -4   6   9    4.12    0.24 
  -4   6   9    4.18    0.26 
   4   6  -9    4.25    0.23 
  -3  -6   9    0.61    0.14 
  -3   6   9    0.63    0.10 
   3   6  -9    0.52    0.11 
   3   6  -9    0.62    0.16 
  -3   6   9    0.60    0.12 
   3   6  -9    0.40    0.08 
  -3   6   9    0.51    0.12 
   2  -6  -9   33.82    1.03 
  -2   6   9   34.95    1.05 
   2   6  -9   34.97    0.98 
  -2   6   9   35.54    1.13 
   2   6  -9   34.72    1.01 
  -2   6   9   32.84    0.99 
   2   6  -9   36.89    1.15 
   1  -6  -9    4.91    0.25 
  -1   6   9    4.83    0.22 
  -1   6   9    4.76    0.24 
   1   6  -9    4.60    0.28 
   1   6  -9    4.93    0.23 
   1   6  -9    4.98    0.28 
  -1   6   9    4.80    0.28 
   1   6  -9    4.10    0.21 
   0  -6   9    0.60    0.11 
   0   6  -9    0.64    0.08 
   0   6   9    0.68    0.08 
   0   6  -9    0.68    0.11 
   0   6   9    0.59    0.12 
   0   6  -9    0.75    0.16 
   1  -6   9   45.98    1.44 
   1   6   9   46.03    1.19 
  -1   6  -9   45.37    1.35 
   1   6   9   44.81    1.21 
   2  -6   9    5.24    0.40 
   2  -6   9    4.34    0.23 
   2   6   9    4.92    0.20 
  -2   6  -9    4.41    0.22 
  -2   6  -9    4.70    0.27 
  -2   6  -9    4.51    0.17 
  -2   6  -9    4.87    0.27 
   2   6   9    4.78    0.21 
   3  -6   9    2.68    0.18 
   3   6   9    2.59    0.17 
  -3   6  -9    2.60    0.20 
  -3   6  -9    2.45    0.12 
   4  -6   9    0.75    0.11 
   4   6   9    0.49    0.09 
  -4   6  -9    0.62    0.06 
  -5  -6  -9    2.76    0.22 
   5  -6   9    3.02    0.17 
   5   6   9    3.09    0.15 
   5   6   9    3.17    0.16 
  -6   7   9    0.72    0.09 
  -6   7   9    0.68    0.09 
  -5   7   9    5.32    0.29 
  -5   7   9    5.55    0.26 
  -5   7   9    5.29    0.26 
  -4   7   9    9.24    0.40 
  -4   7   9    8.02    0.50 
   4   7  -9    9.51    0.38 
  -4   7   9    9.60    0.43 
  -4   7   9    9.08    0.39 
  -3   7   9    1.35    0.16 
  -3   7   9    0.86    0.17 
  -3   7   9    1.51    0.15 
  -3   7   9    1.24    0.13 
   3   7  -9    1.32    0.14 
   3   7  -9    1.31    0.12 
  -2   7   9    2.46    0.18 
  -2   7   9    2.17    0.16 
   2   7  -9    2.08    0.21 
  -2   7   9    2.24    0.22 
   2   7  -9    2.47    0.17 
   2   7  -9    2.36    0.15 
   1  -7  -9    2.78    0.19 
   1   7  -9    2.84    0.17 
   1   7  -9    2.73    0.19 
  -1   7   9    3.03    0.17 
  -1   7   9    2.93    0.18 
  -1   7   9    2.74    0.22 
   1   7  -9    2.82    0.22 
   1   7  -9    2.90    0.17 
   0  -7   9   11.88    0.51 
   0   7  -9   11.72    0.49 
   0   7   9   11.99    0.39 
   0   7  -9   11.70    0.42 
   0   7  -9   12.50    0.47 
   0   7  -9   11.28    0.37 
   0   7   9   11.34    0.40 
   0   7   9   11.94    0.53 
   1  -7   9    0.15    0.08 
  -1   7  -9    0.25    0.09 
  -1   7  -9    0.32    0.07 
   1   7   9    0.15    0.04 
  -1   7  -9    0.19    0.07 
   1   7   9    0.22    0.04 
  -1   7  -9    0.20    0.04 
   2  -7   9    1.79    0.26 
  -2   7  -9    1.62    0.13 
  -2   7  -9    1.53    0.16 
   2   7   9    1.78    0.15 
  -2   7  -9    1.72    0.10 
  -2   7  -9    2.15    0.23 
   3  -7   9    0.62    0.10 
   3   7   9    0.67    0.10 
  -3   7  -9    0.34    0.15 
  -3   7  -9    0.67    0.12 
  -3   7  -9    0.75    0.06 
   3   7   9    0.64    0.08 
   4  -7   9    0.36    0.08 
   4   7   9    0.12    0.05 
   4   7   9    0.08    0.05 
  -4   7  -9    0.18    0.07 
  -4   7  -9    0.15    0.04 
   5  -7   9    0.63    0.09 
   5   7   9    0.41    0.09 
  -6   8   9    0.25    0.06 
  -6   8   9    0.18    0.04 
  -6   8   9    0.22    0.03 
  -5   8   9    3.58    0.23 
  -5   8   9    3.49    0.22 
  -5   8   9    3.49    0.20 
  -5   8   9    3.16    0.21 
  -4   8   9    1.50    0.15 
  -4   8   9    1.34    0.14 
   4   8  -9    1.40    0.14 
  -4   8   9    1.11    0.15 
  -4   8   9    0.83    0.20 
   3   8  -9    2.57    0.17 
  -3   8   9    2.51    0.27 
  -3   8   9    2.41    0.19 
  -3   8   9    2.69    0.19 
   3   8  -9    2.70    0.19 
  -3   8   9    2.78    0.21 
  -2   8   9    0.06    0.06 
  -2   8   9    0.22    0.07 
  -2   8   9    0.14    0.10 
  -2   8   9    0.08    0.07 
   2   8  -9    0.27    0.10 
   2   8  -9    0.13    0.05 
   2   8  -9    0.22    0.05 
  -1  -8   9    4.56    0.28 
   1  -8  -9    4.86    0.25 
   1   8  -9    4.33    0.26 
  -1   8   9    4.48    0.30 
   1   8  -9    4.56    0.24 
  -1   8   9    4.83    0.24 
   1   8  -9    4.75    0.30 
  -1   8   9    4.76    0.22 
   1   8  -9    4.71    0.21 
   0  -8   9    4.96    0.32 
   0   8  -9    5.17    0.28 
   0   8  -9    4.63    0.20 
   0   8  -9    4.89    0.24 
   0   8   9    4.90    0.22 
   0   8   9    4.92    0.22 
   0   8  -9    5.23    0.30 
   0   8   9    5.12    0.34 
   1  -8   9    0.62    0.14 
  -1   8  -9    0.44    0.10 
   1   8   9    0.58    0.08 
  -1   8  -9    0.58    0.06 
  -1   8  -9    0.53    0.11 
  -1   8  -9    0.45    0.08 
   1   8   9    0.54    0.07 
   2   8   9    5.12    0.22 
   2   8   9    5.22    0.22 
  -2   8  -9    5.24    0.30 
  -3   8  -9    3.42    0.15 
  -3   8  -9    3.78    0.19 
   3   8   9    3.43    0.18 
  -3   8  -9    3.67    0.24 
   3   8   9    3.53    0.19 
   4   8   9    6.65    0.26 
  -4   8  -9    6.51    0.32 
   4   8   9    6.64    0.26 
  -4   8  -9    6.70    0.22 
   5   8   9    0.30    0.05 
  -6   9   9    2.60    0.13 
  -5   9   9   14.39    0.50 
  -5   9   9   14.24    0.49 
  -5   9   9   14.34    0.49 
  -5   9   9   14.66    0.49 
   4   9  -9    1.70    0.17 
  -4   9   9    1.20    0.14 
  -4   9   9    1.27    0.14 
  -4   9   9    1.35    0.15 
  -4   9   9    1.15    0.21 
   3   9  -9    2.47    0.19 
   3   9  -9    2.65    0.18 
  -3   9   9    2.74    0.20 
  -3   9   9    2.59    0.22 
  -3   9   9    2.53    0.19 
  -3   9   9    2.30    0.27 
   2   9  -9    2.53    0.17 
  -2   9   9    2.23    0.19 
   2   9  -9    2.61    0.18 
   2   9  -9    2.42    0.23 
  -2   9   9    2.47    0.18 
  -2   9   9    2.02    0.23 
  -1  -9   9    1.07    0.25 
   1   9  -9    0.87    0.10 
   1   9  -9    0.85    0.09 
   1   9  -9    1.07    0.15 
  -1   9   9    0.88    0.11 
  -1   9   9    0.68    0.14 
  -1   9   9    0.85    0.12 
   1   9  -9    0.99    0.14 
   0  -9   9   14.04    0.63 
   0   9   9   13.56    0.61 
   0   9  -9   13.87    0.49 
   0   9  -9   13.63    0.43 
   0   9   9   13.83    0.45 
   0   9  -9   13.87    0.57 
   0   9  -9   13.95    0.53 
   0   9   9   12.81    0.45 
   1  -9   9    1.70    0.22 
  -1   9  -9    2.05    0.15 
   1   9   9    1.79    0.12 
  -1   9  -9    1.82    0.17 
  -1   9  -9    1.98    0.11 
  -2   9  -9   11.34    0.48 
  -2   9  -9   11.01    0.35 
   2   9   9   10.79    0.36 
  -2   9  -9   11.06    0.41 
   2   9   9   10.91    0.37 
  -3   9  -9    0.84    0.10 
   3   9   9    0.78    0.10 
   3   9   9    0.66    0.09 
  -3   9  -9    0.81    0.07 
  -3   9  -9    0.67    0.12 
   4   9   9    0.49    0.07 
  -4   9  -9    0.57    0.11 
   4   9   9    0.41    0.07 
  -4   9  -9    0.54    0.07 
   5   9   9    1.66    0.10 
  -5  10   9   -0.06    0.04 
  -5  10   9    0.03    0.04 
  -5  10   9    0.05    0.05 
   4  10  -9    0.91    0.11 
  -4  10   9    0.96    0.13 
  -4  10   9    0.85    0.12 
  -4  10   9    0.95    0.12 
  -4  10   9    0.76    0.12 
   3  10  -9   14.93    0.54 
  -3  10   9   14.78    0.58 
  -3  10   9   14.57    0.54 
  -3  10   9   13.83    0.68 
   3  10  -9   14.52    0.52 
  -3  10   9   14.43    0.52 
  -2  10   9    0.16    0.08 
  -2  10   9    0.08    0.09 
  -2  10   9    0.36    0.09 
   2  10  -9    0.21    0.07 
   2  10  -9    0.28    0.07 
  -2  10   9    0.23    0.06 
   1 -10  -9    4.08    0.24 
  -1 -10   9    3.96    0.30 
  -1  10   9    4.25    0.31 
   1  10  -9    4.33    0.23 
   1  10  -9    4.08    0.26 
  -1  10   9    4.12    0.21 
   1  10  -9    4.33    0.31 
  -1  10   9    3.90    0.22 
  -1  10   9    4.45    0.27 
  -1  10   9    4.62    0.23 
   0 -10   9   43.04    1.47 
   0  10  -9   47.12    1.29 
   0  10   9   44.74    1.46 
   0  10  -9   45.06    1.38 
   0  10  -9   44.40    1.20 
   0  10   9   45.72    1.24 
   0  10   9   45.31    1.33 
   1  10   9    0.77    0.10 
   1  10   9    0.51    0.10 
  -1  10  -9    0.84    0.08 
  -1  10  -9    1.06    0.14 
  -1  10  -9    0.81    0.10 
  -1  10  -9    0.46    0.10 
   2  10   9    0.10    0.04 
  -2  10  -9    0.11    0.04 
  -2  10  -9    0.18    0.05 
   2  10   9    0.10    0.04 
  -2  10  -9    0.07    0.05 
  -3  10  -9    3.42    0.18 
   3  10   9    2.83    0.15 
  -3  10  -9    3.03    0.14 
   3  10   9    3.76    0.25 
  -3  10  -9    3.48    0.24 
   4  10   9    2.72    0.15 
  -4  10  -9    2.70    0.12 
  -4  10  -9    2.67    0.19 
  -5 -10  -9    2.89    0.19 
   5  10   9    2.82    0.13 
  -5  11   9    0.76    0.09 
  -5  11   9    0.73    0.10 
  -4  11   9    0.62    0.10 
  -4  11   9    0.70    0.11 
   4  11  -9    0.84    0.11 
  -4  11   9    0.60    0.10 
  -3  11   9    2.05    0.26 
  -3  11   9    2.37    0.19 
   3  11  -9    2.20    0.17 
  -3  11   9    2.34    0.20 
  -3  11   9    2.08    0.18 
   3  11  -9    2.19    0.18 
  -2  11   9   15.34    0.55 
  -2  11   9   15.35    0.60 
   2  11  -9   15.72    0.54 
   2  11  -9   16.17    0.56 
  -2  11   9   15.93    0.55 
  -2  11   9   14.71    0.69 
  -1  11   9   29.60    1.08 
   1  11  -9   30.68    0.98 
  -1  11   9   32.09    0.99 
   1  11  -9   30.90    1.07 
   1  11  -9   32.40    0.94 
  -1  11   9   31.12    0.99 
   1  11  -9   30.24    0.89 
  -1  11   9   30.71    0.92 
   0 -11  -9   12.68    0.53 
   0  11  -9   13.40    0.49 
   0  11  -9   13.18    0.44 
   0  11   9   13.52    0.47 
   0  11  -9   13.36    0.57 
   0  11   9   13.80    0.53 
   0  11   9   13.53    0.64 
   0  11  -9   13.51    0.53 
   1  11   9    4.17    0.25 
  -1  11  -9    4.31    0.24 
   1  11   9    4.34    0.21 
  -1  11  -9    4.53    0.28 
  -1  11  -9    4.27    0.19 
  -2  11  -9    2.14    0.19 
  -2  11  -9    1.59    0.11 
  -2  11  -9    1.69    0.14 
   2  11   9    2.04    0.14 
  -3  11  -9    4.42    0.17 
   3  11   9    4.28    0.21 
  -3  11  -9    3.94    0.26 
  -3  11  -9    4.26    0.21 
  -4  11  -9    1.28    0.16 
  -4  11  -9    1.03    0.08 
   4  11   9    1.03    0.10 
  -5 -11  -9    0.09    0.04 
   5  11   9    0.06    0.03 
  -5  12   9    1.22    0.11 
  -5  12   9    1.12    0.10 
  -5  12   9    1.01    0.10 
  -4  12   9   23.26    0.73 
   4  12  -9   24.01    0.73 
  -4  12   9   22.84    0.76 
  -4  12   9   23.16    0.74 
   3  12  -9    0.46    0.09 
  -3  12   9    0.25    0.12 
  -3  12   9    0.42    0.11 
  -3  12   9    0.46    0.09 
   3  12  -9    0.63    0.11 
  -3  12   9    0.54    0.10 
  -2  12   9    3.71    0.23 
   2  12  -9    3.57    0.21 
  -2  12   9    3.47    0.22 
   2  12  -9    3.33    0.22 
  -2  12   9    3.97    0.27 
  -2  12   9    3.61    0.31 
  -1  12   9   15.97    0.55 
   1  12  -9   15.52    0.59 
  -1  12   9   15.56    0.70 
   1  12  -9   16.20    0.56 
  -1  12   9   15.85    0.52 
   1  12  -9   15.70    0.52 
  -1  12   9   15.79    0.61 
   0 -12  -9    5.93    0.33 
   0  12  -9    5.75    0.29 
   0  12  -9    5.99    0.32 
   0  12  -9    5.77    0.25 
   0  12   9    6.19    0.42 
   0  12   9    5.81    0.31 
   0  12   9    6.07    0.27 
  -1  12  -9    5.74    0.23 
  -1  12  -9    5.93    0.33 
  -1  12  -9    5.46    0.28 
   1  12   9    5.88    0.26 
  -2  12  -9    3.18    0.24 
  -2  12  -9    3.39    0.20 
  -2  12  -9    3.53    0.16 
   2  12   9    3.37    0.19 
  -3  12  -9    0.41    0.10 
  -3  12  -9    0.61    0.07 
   3  12   9    0.46    0.09 
  -3  12  -9    0.50    0.08 
  -4  12  -9    0.31    0.05 
   4  12   9    0.47    0.10 
  -4  12  -9    0.33    0.08 
  -5  13   9    1.14    0.09 
  -5  13   9    1.04    0.09 
  -5  13   9    0.94    0.09 
  -4  13   9    0.23    0.06 
   4  13  -9    0.29    0.06 
  -4  13   9    0.29    0.07 
  -4  13   9    0.27    0.08 
  -3  13   9    0.64    0.10 
  -3  13   9    0.84    0.11 
   3  13  -9    0.70    0.11 
  -3  13   9    0.74    0.16 
  -3  13   9    0.65    0.13 
   3  13  -9    0.84    0.11 
  -2  13   9   10.59    0.43 
  -2  13   9   10.60    0.57 
  -2  13   9   11.32    0.42 
   2  13  -9   10.49    0.43 
  -2  13   9   11.22    0.49 
   2  13  -9   11.74    0.43 
  -1  13   9   -0.12    0.05 
   1  13  -9    0.17    0.07 
   1  13  -9   -0.02    0.06 
  -1  13   9    0.01    0.05 
   1  13  -9    0.03    0.04 
  -1  13   9   -0.04    0.06 
  -1  13   9    0.18    0.08 
   0 -13  -9   29.53    0.97 
   0  13   9   32.80    1.00 
   0  13  -9   32.10    0.90 
   0  13   9   30.75    1.18 
   0  13  -9   31.28    0.95 
   0  13  -9   31.87    1.01 
   0  13   9   32.56    0.94 
  -1  13  -9    0.04    0.04 
   1  13   9    0.11    0.05 
  -1  13  -9    0.11    0.07 
   1  13   9    0.04    0.06 
  -1  13  -9    0.13    0.05 
  -2  13  -9    4.91    0.30 
  -2  13  -9    4.78    0.20 
  -2  13  -9    5.10    0.25 
   2  13   9    5.32    0.24 
  -3  13  -9    0.04    0.06 
  -3  13  -9    0.03    0.04 
  -3  13  -9   -0.02    0.03 
   3  13   9   -0.04    0.04 
  -4  13  -9    0.53    0.05 
  -4  13  -9    0.46    0.08 
   4  13   9    0.33    0.05 
  -4  14   9    3.27    0.20 
  -4  14   9    3.42    0.22 
   4  14  -9    3.56    0.20 
  -3  14   9    5.98    0.27 
  -3  14   9    5.77    0.31 
   3  14  -9    5.90    0.28 
   3  14  -9    5.79    0.28 
  -3  14   9    5.87    0.29 
   2  14  -9    2.40    0.18 
  -2  14   9    1.85    0.18 
  -2  14   9    1.84    0.25 
  -2  14   9    2.30    0.18 
  -2  14   9    1.99    0.15 
   2  14  -9    2.58    0.17 
  -1  14   9   26.44    0.85 
  -1  14   9   27.45    1.07 
   1  14  -9   28.80    0.85 
  -1  14   9   30.28    1.00 
   1  14  -9   27.40    0.87 
   0  14   9    1.95    0.18 
   0  14  -9    1.89    0.16 
   0  14   9    2.21    0.17 
   0  14  -9    2.19    0.14 
   0  14  -9    2.07    0.18 
  -1  14  -9   -0.03    0.05 
  -1  14  -9   -0.01    0.04 
  -1  14  -9    0.01    0.03 
   1  14   9   -0.04    0.04 
   2  14   9    1.11    0.12 
  -2  14  -9    1.11    0.14 
  -2  14  -9    1.19    0.11 
  -2  14  -9    1.12    0.09 
  -3  14  -9    0.70    0.12 
   3  14   9    0.57    0.08 
  -3  14  -9    0.74    0.08 
  -3  14  -9    0.81    0.09 
  -4  14  -9    0.09    0.05 
  -4  14  -9    0.14    0.03 
   4  14   9    0.08    0.05 
  -4  15   9    2.00    0.13 
  -4  15   9    2.18    0.13 
   4  15  -9    2.18    0.13 
  -4  15   9    2.14    0.15 
   3  15  -9    0.09    0.05 
   3  15  -9    0.17    0.05 
  -3  15   9    0.19    0.06 
  -3  15   9    0.11    0.07 
  -3  15   9    0.08    0.05 
   2  15  -9    0.07    0.05 
  -2  15   9    0.01    0.05 
  -2  15   9    0.00    0.05 
  -2  15   9    0.29    0.18 
   2  15  -9    0.11    0.05 
   1  15  -9    0.20    0.06 
   1  15  -9    0.21    0.09 
  -1  15   9    0.14    0.14 
  -1  15   9    0.21    0.08 
  -1  15   9    0.09    0.06 
   1  15  -9    0.10    0.06 
   0  15  -9    4.91    0.29 
   0  15   9    4.87    0.27 
   0  15  -9    5.17    0.24 
   0  15  -9    5.14    0.26 
   0  15   9    5.41    0.26 
  -1 -15  -9    5.22    0.30 
  -1  15  -9    5.01    0.22 
  -1  15  -9    5.09    0.29 
  -1  15  -9    4.88    0.25 
   1  15   9    5.19    0.25 
   2  15   9    0.50    0.09 
  -2  15  -9    0.47    0.07 
  -2  15  -9    0.51    0.11 
  -2  15  -9    0.61    0.10 
  -3  15  -9    6.80    0.25 
  -3  15  -9    7.00    0.32 
  -3  15  -9    6.90    0.24 
   3  15   9    7.12    0.27 
   4  16  -9    1.37    0.10 
  -4  16   9    1.50    0.10 
  -4  16   9    1.56    0.11 
  -4  16   9    1.58    0.10 
   3  16  -9    1.56    0.13 
  -3  16   9    1.64    0.14 
  -3  16   9    1.53    0.14 
  -3  16   9    1.59    0.12 
  -2  16   9    1.42    0.15 
  -2  16   9    1.01    0.11 
  -2  16   9    1.37    0.13 
   2  16  -9    1.38    0.13 
   2  16  -9    1.43    0.13 
   1  16  -9    3.10    0.20 
  -1  16   9    3.14    0.20 
  -1  16   9    3.29    0.22 
   1  16  -9    2.96    0.18 
   0  16  -9    2.68    0.16 
   0  16   9    2.53    0.18 
   0  16   9    2.97    0.19 
   0  16  -9    2.91    0.21 
   0  16  -9    2.80    0.18 
  -1  16  -9    3.26    0.20 
  -1  16  -9    3.34    0.17 
   1  16   9    3.10    0.19 
  -1  16  -9    3.27    0.22 
   2  16   9    0.05    0.04 
  -2  16  -9   -0.01    0.04 
  -2  16  -9    0.03    0.05 
  -2  16  -9    0.00    0.03 
  -3 -16  -9    0.08    0.06 
  -3  16  -9    0.12    0.04 
  -3  16  -9    0.06    0.05 
   3  16   9    0.12    0.05 
  -3  16  -9    0.07    0.04 
  -3  17   9    0.06    0.04 
  -3  17   9    0.19    0.05 
   3  17  -9    0.16    0.05 
   2  17  -9    5.28    0.23 
  -2  17   9    4.76    0.20 
   2  17  -9    4.24    0.30 
  -2  17   9    5.05    0.24 
  -2  17   9    5.40    0.26 
  -1  17   9    0.00    0.04 
  -1  17   9   -0.05    0.05 
   1  17  -9    0.06    0.04 
   1  17  -9    0.01    0.05 
   0  17   9    0.06    0.06 
   0  17  -9    0.08    0.05 
   0  17   9    0.04    0.05 
   0  17  -9    0.14    0.07 
   0  17  -9    0.11    0.05 
  -1  17  -9    0.12    0.05 
   1  17   9    0.10    0.06 
  -1  17  -9    0.11    0.07 
  -1  17  -9    0.10    0.05 
  -2  17  -9    0.50    0.10 
  -2  17  -9    0.68    0.08 
   2  17   9    0.75    0.10 
  -2  17  -9    0.60    0.07 
  -3  17  -9    0.17    0.03 
  -3  17  -9    0.15    0.05 
   3  17   9    0.18    0.05 
  -3  17  -9    0.22    0.04 
  -3  18   9    2.61    0.13 
  -3  18   9    2.75    0.15 
  -3  18   9    2.44    0.11 
   3  18  -9    2.54    0.13 
  -2  18   9   11.01    0.40 
  -2  18   9   11.13    0.38 
   2  18  -9   11.18    0.37 
   2  18  -9   10.57    0.37 
   1  18  -9    0.83    0.10 
  -1  18   9    0.88    0.10 
  -1  18   9    1.22    0.14 
   1  18  -9    0.94    0.12 
   0  18  -9    1.31    0.16 
   0  18  -9    1.07    0.12 
   0  18  -9    1.73    0.17 
  -1  18  -9    0.89    0.10 
   1  18   9    1.19    0.11 
  -1  18  -9    1.08    0.09 
  -1  18  -9    0.89    0.11 
  -2  18  -9   -0.01    0.04 
  -2  18  -9    0.04    0.03 
   2  18   9   -0.03    0.04 
  -2  18  -9    0.03    0.03 
  -2  19   9    2.16    0.13 
   2  19  -9    2.31    0.12 
   2  19  -9    2.14    0.11 
  -2  19   9    2.10    0.13 
   1  19  -9    6.49    0.24 
  -1  19   9    6.44    0.25 
   1  19  -9    6.35    0.25 
   0  19   9    0.05    0.04 
   0  19  -9   -0.04    0.03 
   0  19  -9    0.01    0.03 
  -1  19  -9    1.71    0.12 
  -1  19  -9    1.96    0.11 
   1  19   9    1.94    0.12 
  -1  19  -9    1.86    0.12 
  -6   0  10    9.22    0.39 
  -5   0  10   -0.04    0.05 
  -4   0  10    0.04    0.07 
  -4   0  10    0.05    0.09 
  -3   0  10    0.07    0.05 
   3   0 -10    0.08    0.06 
  -2   0  10    3.91    0.25 
   2   0 -10    3.92    0.25 
  -2   0  10    3.48    0.19 
  -1   0  10    0.08    0.03 
  -1   0  10    0.12    0.04 
   0   0 -10    9.50    0.41 
   0   0  10    9.11    0.35 
   1   0  10   -0.01    0.05 
   1   0  10    0.10    0.04 
  -1   0 -10    0.00    0.04 
   2   0  10    0.18    0.07 
  -2   0 -10    0.18    0.08 
   3   0  10    0.05    0.05 
  -3   0 -10    0.13    0.07 
   4   0  10    9.07    0.38 
  -4   0 -10    8.64    0.42 
   5   0  10    0.03    0.05 
  -6  -1  10    0.00    0.05 
  -6   1  10    0.03    0.05 
  -5  -1  10    0.48    0.12 
  -5   1  10    0.43    0.12 
  -4  -1  10    2.90    0.25 
  -4   1  10    2.88    0.20 
  -4   1  10    2.92    0.26 
   3  -1 -10   12.45    0.53 
  -3  -1  10   13.03    0.55 
   3   1 -10   12.81    0.55 
  -3   1  10   11.63    0.48 
  -3   1  10   12.13    0.54 
  -2  -1  10    2.60    0.21 
   2  -1 -10    2.26    0.23 
  -2   1  10    2.41    0.17 
  -2   1  10    2.04    0.19 
   2   1 -10    2.35    0.20 
   1  -1 -10    2.28    0.18 
  -1  -1  10    2.12    0.17 
   1   1 -10    1.97    0.15 
   1   1 -10    2.29    0.18 
  -1   1  10    2.05    0.16 
   0  -1 -10    0.78    0.12 
   0  -1  10    0.75    0.10 
   0   1  10    0.87    0.10 
   0   1 -10    1.08    0.12 
  -1  -1 -10    0.38    0.10 
   1  -1  10    0.12    0.06 
   1  -1  10    0.05    0.05 
  -1   1 -10    0.27    0.08 
   1   1  10    0.13    0.05 
   1   1  10    0.04    0.06 
  -2  -1 -10    2.87    0.23 
   2  -1  10    3.03    0.17 
   2   1  10    2.67    0.17 
  -2   1 -10    2.77    0.22 
  -3  -1 -10    2.62    0.25 
   3  -1  10    2.51    0.18 
  -3   1 -10    2.61    0.22 
   3   1  10    2.68    0.19 
  -4  -1 -10    0.34    0.09 
   4  -1  10    0.28    0.07 
   4   1  10    0.24    0.08 
  -4   1 -10    0.64    0.16 
  -4   1 -10    0.39    0.11 
   5  -1  10    0.14    0.06 
   5   1  10    0.06    0.05 
  -6  -2  10    2.26    0.18 
  -6   2  10    1.96    0.17 
  -5  -2  10    1.75    0.19 
  -5   2  10    1.92    0.21 
  -4  -2  10    0.43    0.12 
  -4   2  10    0.46    0.08 
  -4   2  10    0.09    0.15 
  -4   2  10    0.57    0.11 
  -4   2  10    0.48    0.13 
   3  -2 -10   48.12    1.43 
  -3  -2  10   49.20    1.47 
  -3   2  10   45.37    1.30 
  -3   2  10   47.45    1.40 
   3   2 -10   49.22    1.31 
  -3   2  10   47.86    1.44 
   3   2 -10   48.02    1.47 
  -2  -2  10    7.64    0.39 
  -2   2  10    7.64    0.37 
   2   2 -10    7.74    0.39 
  -2   2  10    8.00    0.35 
  -1  -2  10    9.91    0.48 
   1  -2 -10   10.02    0.42 
   1   2 -10    9.62    0.37 
  -1   2  10   10.15    0.40 
   0  -2  10    0.36    0.08 
   0  -2 -10    0.60    0.12 
   0   2 -10    0.52    0.12 
   0   2  10    0.54    0.08 
  -1  -2 -10    0.79    0.12 
  -1   2 -10    0.87    0.15 
   1   2  10    0.78    0.09 
   2  -2  10   15.66    0.52 
   2   2  10   15.67    0.51 
  -2   2 -10   15.87    0.61 
   3  -2  10   18.59    0.60 
  -3   2 -10   18.50    0.70 
   3   2  10   18.25    0.60 
  -4  -2 -10    0.38    0.11 
   4  -2  10    0.43    0.08 
  -4   2 -10    0.13    0.13 
   4   2  10    0.23    0.08 
   5  -2  10    3.62    0.23 
  -5  -2 -10    3.87    0.33 
   5   2  10    3.44    0.18 
  -6  -3  10    0.11    0.07 
  -6   3  10    0.14    0.07 
  -5  -3  10    0.07    0.07 
  -5   3  10    0.01    0.06 
  -4  -3  10   22.14    0.83 
  -4   3  10   22.60    0.82 
  -4   3  10   21.89    0.81 
  -4   3  10   21.50    0.72 
  -4   3  10   21.95    0.68 
   3  -3 -10    1.94    0.18 
  -3  -3  10    2.33    0.22 
  -3   3  10    2.00    0.24 
  -3   3  10    1.79    0.15 
   3   3 -10    1.91    0.13 
   3   3 -10    1.76    0.20 
  -2  -3  10    5.74    0.39 
   2  -3 -10    5.66    0.38 
   2   3 -10    5.40    0.26 
   2   3 -10    5.37    0.32 
  -2   3  10    5.50    0.30 
   2   3 -10    5.51    0.24 
  -2   3  10    5.47    0.29 
  -2   3  10    5.16    0.25 
   1  -3 -10    0.74    0.11 
  -1   3  10    0.68    0.10 
   1   3 -10    0.85    0.11 
   1   3 -10    0.83    0.10 
  -1   3  10    0.93    0.11 
   0  -3  10    7.64    0.36 
   0   3 -10    8.10    0.44 
   0   3  10    7.15    0.31 
   1  -3  10    0.62    0.13 
  -1  -3 -10    0.37    0.10 
   1  -3  10    0.49    0.16 
  -1   3 -10    0.90    0.12 
   1   3  10    0.56    0.08 
   1   3  10    0.54    0.08 
  -1   3 -10    0.51    0.10 
   2  -3  10   83.35    2.17 
   2  -3  10   80.45    2.43 
  -2   3 -10   84.19    2.25 
   2   3  10   81.95    2.14 
   2   3  10   82.87    2.09 
  -2   3 -10   85.00    2.28 
   3  -3  10    0.92    0.12 
   3   3  10    0.78    0.12 
  -3   3 -10    0.91    0.18 
   4  -3  10    0.48    0.08 
  -4  -3 -10    0.56    0.14 
  -4   3 -10    0.25    0.23 
   4   3  10    0.43    0.08 
   5  -3  10    1.21    0.12 
  -5  -3 -10    1.05    0.15 
   5   3  10    1.02    0.11 
  -6  -4  10    0.93    0.13 
  -6   4  10    0.98    0.10 
  -5  -4  10    0.67    0.14 
  -5   4  10    0.56    0.12 
  -4  -4  10    1.94    0.22 
  -4   4  10    1.68    0.14 
  -4   4  10    1.87    0.20 
  -4   4  10    1.88    0.24 
  -4   4  10    1.61    0.16 
  -3  -4  10    0.94    0.17 
   3   4 -10    1.28    0.11 
  -3   4  10    1.22    0.16 
  -3   4  10    0.90    0.12 
   3   4 -10    1.36    0.18 
  -3   4  10    1.15    0.18 
   2  -4 -10    0.46    0.12 
  -2   4  10    0.27    0.08 
   2   4 -10    0.37    0.08 
  -2   4  10    0.41    0.10 
   2   4 -10    0.35    0.09 
   1  -4 -10   15.02    0.56 
  -1   4  10   15.55    0.57 
   1   4 -10   15.78    0.60 
   1   4 -10   16.20    0.52 
  -1   4  10   15.45    0.54 
   0  -4 -10    6.85    0.34 
   0  -4  10    7.12    0.35 
   0   4 -10    5.81    0.27 
   0   4 -10    7.04    0.34 
   0   4 -10    7.09    0.34 
   0   4  10    6.37    0.27 
   1  -4  10    0.13    0.07 
   1  -4  10    0.28    0.09 
   1   4  10    0.13    0.05 
   1   4  10    0.11    0.05 
  -1   4 -10    0.08    0.06 
  -1   4 -10    0.26    0.05 
  -1   4 -10    0.16    0.07 
   2  -4  10    0.34    0.07 
   2  -4  10    0.59    0.16 
  -2   4 -10    0.25    0.08 
   2   4  10    0.29    0.07 
  -2   4 -10    0.26    0.09 
   2   4  10    0.37    0.06 
  -2   4 -10    0.34    0.10 
   3  -4  10   11.97    0.44 
   3   4  10   12.45    0.43 
  -3   4 -10   11.98    0.49 
   4  -4  10    0.47    0.09 
   5  -4  10    0.14    0.05 
  -5  -4 -10    0.00    0.06 
   5   4  10    0.03    0.04 
   5   4  10    0.05    0.05 
  -6  -5  10    3.43    0.20 
  -6   5  10    3.42    0.20 
  -6   5  10    3.54    0.18 
  -5  -5  10    1.09    0.18 
  -5   5  10    1.03    0.15 
  -4  -5  10   17.84    0.72 
  -4   5  10   17.79    0.68 
  -4   5  10   17.50    0.62 
  -4   5  10   17.14    0.72 
  -4   5  10   18.31    0.60 
  -3  -5  10    3.40    0.28 
   3   5 -10    3.44    0.20 
  -3   5  10    3.14    0.24 
   3   5 -10    3.39    0.28 
  -3   5  10    3.02    0.26 
   2   5 -10   23.46    0.84 
  -2   5  10   23.04    0.81 
   2   5 -10   23.24    0.70 
   2   5 -10   23.91    0.74 
  -2   5  10   22.65    0.77 
  -2   5  10   22.81    0.71 
   1  -5 -10    7.90    0.42 
  -1  -5  10    6.46    0.33 
   1   5 -10    7.34    0.30 
  -1   5  10    7.09    0.35 
  -1   5  10    6.99    0.31 
   1   5 -10    7.14    0.36 
  -1   5  10    6.79    0.28 
   0  -5  10   22.24    0.79 
   0  -5 -10   23.28    0.77 
   0   5  10   20.94    0.67 
   0   5 -10   22.29    0.75 
   0   5  10   22.66    0.80 
   0   5 -10   23.26    0.78 
   0   5 -10   21.98    0.68 
   0   5  10   21.28    0.67 
   1  -5  10    6.01    0.37 
   1  -5  10    5.91    0.37 
  -1   5 -10    6.28    0.33 
   1   5  10    6.22    0.25 
   1   5  10    6.14    0.23 
  -1   5 -10    6.33    0.32 
  -1   5 -10    5.99    0.27 
   2  -5  10    5.37    0.26 
   2  -5  10    5.87    0.42 
   2   5  10    6.17    0.27 
  -2   5 -10    5.36    0.31 
   2   5  10    5.72    0.25 
   3  -5  10   11.62    0.44 
  -3   5 -10   12.55    0.50 
   3   5  10   12.09    0.43 
   3   5  10   12.14    0.39 
   4  -5  10   26.18    0.77 
   4   5  10   24.54    0.74 
   4   5  10   24.61    0.70 
  -5  -5 -10    1.26    0.17 
   5  -5  10    1.22    0.11 
   5   5  10    1.03    0.09 
  -6   6  10    0.38    0.07 
  -6   6  10    0.46    0.08 
  -5  -6  10   21.43    0.87 
  -5   6  10   20.14    0.64 
  -5   6  10   21.05    0.72 
  -4  -6  10    9.38    0.47 
  -4   6  10    8.59    0.39 
  -4   6  10    9.01    0.44 
  -4   6  10    9.04    0.37 
   4   6 -10    9.15    0.37 
  -4   6  10    8.90    0.50 
  -3  -6  10    0.40    0.13 
   3   6 -10    0.44    0.14 
  -3   6  10    0.37    0.10 
  -3   6  10    0.25    0.08 
  -3   6  10    0.43    0.12 
   3   6 -10    0.34    0.07 
  -3   6  10    0.22    0.09 
  -2   6  10    9.55    0.37 
  -2   6  10    9.41    0.45 
   2   6 -10    9.40    0.39 
   2   6 -10    9.73    0.47 
   2   6 -10    8.87    0.35 
  -2   6  10    9.37    0.41 
   1  -6 -10    1.57    0.15 
  -1  -6  10    1.48    0.16 
  -1   6  10    1.34    0.13 
   1   6 -10    1.58    0.17 
  -1   6  10    1.39    0.16 
   1   6 -10    1.47    0.13 
  -1   6  10    1.60    0.14 
   0  -6 -10    8.47    0.40 
   0  -6  10    8.22    0.42 
   0   6 -10    8.44    0.33 
   0   6  10    8.63    0.43 
   0   6 -10    8.90    0.39 
   0   6  10    7.93    0.32 
   0   6 -10    8.41    0.40 
   0   6 -10    7.76    0.28 
   0   6  10    8.13    0.30 
   1  -6  10   37.56    1.32 
  -1   6 -10   39.36    1.10 
  -1   6 -10   40.10    1.21 
   1   6  10   40.93    1.09 
   1   6  10   39.92    1.06 
  -1   6 -10   39.67    1.20 
   2  -6  10    0.75    0.11 
   2   6  10    0.82    0.10 
  -2   6 -10    0.56    0.07 
  -2   6 -10    0.84    0.12 
   2   6  10    0.83    0.09 
  -2   6 -10    0.80    0.10 
  -2   6 -10    0.81    0.14 
   3  -6  10    3.08    0.20 
   3   6  10    3.30    0.17 
  -3   6 -10    2.96    0.23 
  -3   6 -10    2.85    0.13 
   3   6  10    3.09    0.18 
   4  -6  10   13.58    0.47 
   4   6  10   13.02    0.45 
   4   6  10   13.95    0.43 
  -5  -6 -10    1.76    0.17 
   5  -6  10    1.79    0.15 
   5   6  10    1.59    0.11 
   5   6  10    1.66    0.10 
  -6   7  10    0.90    0.09 
  -6   7  10    0.97    0.09 
  -5   7  10    5.81    0.26 
  -5   7  10    6.22    0.31 
  -5   7  10    6.31    0.27 
  -4   7  10    8.01    0.49 
   4   7 -10    8.31    0.35 
  -4   7  10    8.51    0.36 
  -4   7  10    8.54    0.39 
  -4   7  10    8.25    0.40 
  -3   7  10   11.49    0.49 
  -3   7  10   11.39    0.48 
  -3   7  10   11.61    0.45 
   3   7 -10   11.68    0.57 
   3   7 -10   11.61    0.43 
  -3   7  10   11.69    0.57 
   3   7 -10   11.48    0.46 
   2   7 -10   11.25    0.41 
   2   7 -10   11.64    0.55 
  -2   7  10   12.11    0.55 
  -2   7  10   12.50    0.51 
  -2   7  10   11.51    0.43 
  -1  -7  10    7.23    0.38 
   1  -7 -10    7.45    0.34 
  -1   7  10    7.53    0.30 
  -1   7  10    7.43    0.32 
   1   7 -10    7.22    0.28 
   1   7 -10    7.13    0.35 
   1   7 -10    7.28    0.32 
  -1   7  10    7.03    0.38 
   1   7 -10    7.31    0.39 
   0  -7  10   25.80    0.94 
   0  -7 -10   26.07    0.89 
   0   7 -10   26.88    0.79 
   0   7  10   26.33    0.75 
   0   7 -10   27.14    0.87 
   0   7  10   26.08    0.94 
   0   7 -10   25.84    0.74 
   0   7 -10   26.50    0.89 
   0   7  10   25.94    0.78 
   1  -7  10    0.79    0.26 
  -1   7 -10    0.99    0.10 
  -1   7 -10    1.05    0.09 
   1   7  10    0.76    0.09 
  -1   7 -10    0.94    0.13 
   1   7  10    0.87    0.10 
  -1   7 -10    0.95    0.13 
   2  -7  10    0.57    0.12 
  -2   7 -10    0.50    0.11 
   2   7  10    0.67    0.08 
  -2   7 -10    0.60    0.13 
  -2   7 -10    0.63    0.12 
   2   7  10    0.83    0.10 
   3  -7  10    1.03    0.13 
  -3   7 -10    0.59    0.11 
   3   7  10    0.64    0.10 
  -3   7 -10    0.64    0.07 
   3   7  10    0.70    0.09 
   4  -7  10    3.93    0.22 
   4   7  10    4.24    0.19 
   4   7  10    4.12    0.20 
  -5  -7 -10    0.93    0.12 
   5   7  10    0.99    0.08 
   5   7  10    0.99    0.08 
  -6   8  10    0.14    0.04 
  -6   8  10    0.11    0.04 
  -5   8  10    2.91    0.19 
  -5   8  10    2.83    0.18 
  -5   8  10    3.13    0.18 
  -5   8  10    3.12    0.20 
  -4   8  10    7.07    0.36 
  -4   8  10    7.02    0.32 
  -4   8  10    7.47    0.35 
   4   8 -10    7.42    0.32 
  -4   8  10    6.58    0.45 
   3   8 -10    3.59    0.22 
   3   8 -10    3.62    0.21 
  -3   8  10    3.00    0.28 
  -3   8  10    3.58    0.24 
  -3   8  10    3.39    0.22 
  -3   8  10    3.32    0.24 
  -2   8  10    3.46    0.28 
   2   8 -10    3.48    0.20 
   2   8 -10    3.93    0.29 
  -2   8  10    3.62    0.21 
   2   8 -10    3.65    0.22 
  -2   8  10    3.68    0.23 
   1  -8 -10   13.99    0.54 
  -1  -8  10   15.65    0.68 
  -1   8  10   14.85    0.52 
   1   8 -10   14.25    0.55 
  -1   8  10   14.82    0.50 
   1   8 -10   14.78    0.48 
   1   8 -10   14.90    0.62 
  -1   8  10   14.27    0.61 
   1   8 -10   14.51    0.52 
   0  -8 -10    0.48    0.11 
   0   8  10    0.76    0.10 
   0   8 -10    0.79    0.12 
   0   8 -10    0.72    0.13 
   0   8 -10    0.73    0.09 
   0   8  10    0.69    0.16 
   0   8 -10    0.72    0.15 
   0   8  10    0.84    0.09 
   1  -8  10   44.95    1.56 
  -1   8 -10   46.90    1.40 
  -1   8 -10   47.36    1.30 
  -1   8 -10   46.57    1.37 
   1   8  10   47.37    1.24 
  -1   8 -10   45.34    1.21 
   2   8  10    0.35    0.07 
  -2   8 -10    0.37    0.06 
   2   8  10    0.38    0.07 
  -2   8 -10    0.35    0.07 
  -2   8 -10    0.36    0.10 
   3   8  10    3.48    0.18 
   3   8  10    3.67    0.19 
  -3   8 -10    3.82    0.26 
   4   8  10    0.96    0.10 
   4   8  10    1.03    0.10 
  -4   8 -10    1.00    0.08 
  -5  -8 -10    0.15    0.06 
   5   8  10    0.16    0.04 
   5   8  10    0.13    0.03 
  -5   9  10    0.17    0.06 
  -5   9  10    0.15    0.06 
  -5   9  10    0.12    0.05 
  -5   9  10    0.27    0.07 
  -4   9  10    1.56    0.14 
  -4   9  10    1.32    0.13 
  -4   9  10    1.21    0.14 
   4   9 -10    1.33    0.13 
  -4   9  10    1.12    0.20 
  -3   9  10    2.40    0.18 
   3   9 -10    2.29    0.17 
  -3   9  10    1.96    0.25 
  -3   9  10    2.19    0.20 
   3   9 -10    2.28    0.18 
  -3   9  10    2.24    0.19 
   2   9 -10    0.00    0.04 
  -2   9  10    0.11    0.06 
  -2   9  10    0.01    0.06 
   2   9 -10    0.07    0.07 
   2   9 -10    0.03    0.05 
  -2   9  10    0.07    0.07 
  -2   9  10    0.17    0.06 
   1  -9 -10   50.63    1.45 
  -1  -9  10   50.33    1.91 
  -1   9  10   52.70    1.40 
   1   9 -10   49.91    1.41 
  -1   9  10   49.96    1.57 
   1   9 -10   52.17    1.57 
   0  -9  10    6.82    0.44 
   0  -9 -10    6.82    0.36 
   0   9 -10    6.78    0.27 
   0   9  10    6.73    0.32 
   0   9 -10    6.95    0.31 
   0   9 -10    6.99    0.38 
   0   9  10    6.88    0.29 
   0   9 -10    7.22    0.36 
   0   9  10    6.94    0.43 
  -1   9 -10    0.09    0.04 
   1   9  10    0.03    0.05 
  -1   9 -10   -0.04    0.04 
   1   9  10    0.03    0.04 
  -1   9 -10    0.09    0.04 
  -1   9 -10   -0.11    0.05 
  -2   9 -10    0.78    0.15 
   2   9  10    0.82    0.09 
  -2   9 -10    0.85    0.08 
   2   9  10    0.96    0.11 
  -2   9 -10    0.93    0.10 
   3   9  10    2.87    0.16 
  -3   9 -10    2.96    0.22 
  -3   9 -10    2.79    0.13 
  -3   9 -10    2.27    0.15 
   3   9  10    2.67    0.15 
   4   9  10    3.55    0.17 
  -4   9 -10    3.81    0.15 
   4   9  10    3.53    0.16 
  -5  -9 -10    2.65    0.18 
   5   9  10    2.73    0.12 
  -5  10  10    1.70    0.11 
  -5  10  10    1.73    0.18 
  -5  10  10    1.88    0.13 
  -5  10  10    1.89    0.13 
  -4  10  10    1.64    0.14 
  -4  10  10    1.60    0.16 
  -4  10  10    1.60    0.15 
   4  10 -10    1.56    0.14 
  -4  10  10    1.44    0.14 
  -3  10  10    3.59    0.25 
   3  10 -10    3.36    0.22 
  -3  10  10    3.54    0.31 
   3  10 -10    3.06    0.20 
  -3  10  10    3.39    0.22 
  -3  10  10    3.37    0.22 
  -2  10  10    1.43    0.14 
   2  10 -10    1.50    0.15 
  -2  10  10    1.15    0.14 
  -2  10  10    1.50    0.19 
   2  10 -10    1.32    0.18 
   2  10 -10    1.30    0.13 
  -2  10  10    1.38    0.16 
   1 -10 -10    6.61    0.32 
   1  10 -10    6.79    0.35 
   1  10 -10    6.91    0.29 
  -1  10  10    7.15    0.42 
  -1  10  10    6.85    0.41 
  -1  10  10    7.29    0.37 
  -1  10  10    6.95    0.30 
  -1  10  10    6.71    0.31 
   1  10 -10    6.92    0.40 
   1  10 -10    7.08    0.32 
   0 -10 -10   36.56    1.15 
   0  10  10   36.60    1.12 
   0  10 -10   37.02    1.01 
   0  10  10   36.09    1.27 
   0  10  10   37.05    1.04 
   0  10  10   35.50    1.02 
   0  10 -10   36.25    1.14 
   0  10 -10   35.69    1.06 
   0  10 -10   38.54    1.20 
   1  10  10   19.98    0.60 
  -1  10 -10   19.73    0.71 
   1  10  10   18.57    0.58 
  -1  10 -10   18.76    0.70 
  -1  10 -10   19.88    0.64 
   1  10  10   18.79    0.65 
  -1  10 -10   19.21    0.57 
  -2  10 -10    3.00    0.18 
   2  10  10    3.04    0.16 
  -2  10 -10    2.90    0.15 
  -2  10 -10    3.13    0.24 
   2  10  10    3.29    0.18 
  -3  10 -10    0.77    0.07 
   3  10  10    0.71    0.08 
  -3  10 -10    0.74    0.14 
  -3  10 -10    0.79    0.10 
   3  10  10    0.75    0.10 
  -4  10 -10    0.47    0.06 
   4  10  10    0.38    0.07 
  -5  11  10    8.06    0.30 
  -5  11  10    8.01    0.29 
  -5  11  10    8.12    0.29 
  -4  11  10   -0.07    0.05 
  -4  11  10    0.05    0.05 
  -4  11  10   -0.02    0.05 
   4  11 -10    0.02    0.05 
  -3  11  10    0.24    0.08 
   3  11 -10    0.16    0.06 
  -3  11  10    0.16    0.08 
  -3  11  10    0.38    0.11 
   3  11 -10    0.16    0.06 
  -3  11  10    0.21    0.07 
   2  11 -10    3.49    0.21 
  -2  11  10    3.36    0.22 
  -2  11  10    3.63    0.26 
   2  11 -10    3.46    0.22 
  -2  11  10    3.33    0.29 
  -2  11  10    3.54    0.21 
   1  11 -10    4.23    0.31 
  -1  11  10    4.65    0.29 
  -1  11  10    4.33    0.34 
   1  11 -10    5.01    0.23 
  -1  11  10    4.89    0.25 
   1  11 -10    4.84    0.26 
   1  11 -10    4.83    0.29 
   0  11 -10    2.28    0.17 
   0  11 -10    2.77    0.22 
   0  11  10    1.84    0.25 
   0  11  10    2.12    0.19 
   0  11  10    2.21    0.16 
   0  11 -10    2.38    0.15 
   0  11 -10    2.09    0.22 
   1  11  10    0.09    0.07 
   1  11  10   -0.01    0.04 
  -1  11 -10    0.01    0.06 
  -1  11 -10    0.00    0.04 
  -1  11 -10   -0.15    0.06 
   2  11  10   11.49    0.40 
  -2  11 -10   10.77    0.48 
  -3  11 -10    3.19    0.23 
  -3  11 -10    2.84    0.17 
   3  11  10    2.94    0.17 
  -3  11 -10    2.97    0.14 
  -4  11 -10    0.51    0.07 
   4  11  10    0.69    0.11 
  -5  12  10   -0.01    0.03 
  -5  12  10    0.05    0.04 
  -5  12  10   -0.06    0.03 
  -4  12  10    0.94    0.11 
   4  12 -10    0.94    0.10 
  -4  12  10    1.02    0.12 
  -4  12  10    0.90    0.12 
  -3  12  10    1.21    0.15 
  -3  12  10    1.54    0.22 
  -3  12  10    1.30    0.14 
   3  12 -10    1.35    0.13 
  -3  12  10    1.33    0.14 
   3  12 -10    1.37    0.13 
   2  12 -10    3.52    0.21 
   2  12 -10    3.42    0.22 
  -2  12  10    3.69    0.23 
  -2  12  10    3.43    0.25 
  -2  12  10    3.38    0.20 
  -2  12  10    3.45    0.30 
   1  12 -10    0.44    0.09 
   1  12 -10    0.62    0.12 
  -1  12  10    0.38    0.09 
  -1  12  10    0.46    0.11 
  -1  12  10    0.77    0.17 
   1  12 -10    0.46    0.08 
   0 -12 -10   19.06    0.69 
   0  12 -10   19.47    0.74 
   0  12  10   20.04    0.64 
   0  12 -10   20.97    0.67 
   0  12  10   19.78    0.70 
   0  12 -10   19.37    0.72 
   0  12 -10   19.31    0.60 
  -1  12 -10    3.93    0.18 
  -1  12 -10    3.78    0.26 
  -1  12 -10    3.84    0.22 
   1  12  10    3.75    0.21 
   2  12  10    0.02    0.05 
  -2  12 -10    0.06    0.06 
  -2  12 -10    0.01    0.03 
  -2  12 -10    0.06    0.04 
  -3  12 -10    2.68    0.13 
  -3  12 -10    2.72    0.21 
   3  12  10    2.65    0.16 
   4  12  10    0.06    0.05 
  -4  12 -10    0.00    0.03 
  -5  13  10    0.80    0.08 
  -5  13  10    1.03    0.08 
  -5  13  10    0.99    0.08 
  -4  13  10    0.42    0.13 
  -4  13  10    0.23    0.07 
   4  13 -10    0.30    0.07 
  -4  13  10    0.20    0.06 
   3  13 -10    1.45    0.13 
   3  13 -10    1.57    0.13 
  -3  13  10    1.48    0.16 
  -3  13  10    1.35    0.14 
  -3  13  10    1.59    0.14 
  -2  13  10    1.02    0.20 
  -2  13  10    0.60    0.12 
  -2  13  10    0.93    0.11 
   2  13 -10    0.95    0.12 
  -2  13  10    0.98    0.13 
   2  13 -10    0.86    0.11 
  -1  13  10    4.69    0.29 
   1  13 -10    4.93    0.26 
  -1  13  10    4.75    0.37 
   1  13 -10    4.82    0.28 
  -1  13  10    4.60    0.25 
   1  13 -10    4.51    0.23 
   0 -13 -10   13.29    0.52 
   0  13  10   13.22    0.53 
   0  13 -10   13.44    0.45 
   0  13 -10   13.60    0.55 
   0  13 -10   13.54    0.50 
   0  13  10   12.98    0.48 
  -1 -13 -10    2.35    0.21 
  -1  13 -10    2.49    0.20 
  -1  13 -10    2.28    0.14 
   1  13  10    2.36    0.17 
  -1  13 -10    2.60    0.18 
  -2  13 -10    2.79    0.14 
   2  13  10    2.72    0.17 
  -2  13 -10    2.64    0.21 
  -2  13 -10    2.72    0.17 
   3  13  10    0.61    0.09 
  -3  13 -10    0.61    0.06 
  -3  13 -10    0.59    0.08 
  -3  13 -10    0.63    0.11 
  -4 -13 -10    1.08    0.12 
   4  13  10    1.01    0.08 
  -4  14  10    1.09    0.11 
  -4  14  10    0.93    0.09 
  -4  14  10    0.91    0.10 
   4  14 -10    0.95    0.09 
   3  14 -10    1.40    0.12 
  -3  14  10    1.17    0.13 
  -3  14  10    1.27    0.12 
   3  14 -10    1.16    0.12 
  -3  14  10    1.38    0.15 
  -2  14  10   -0.10    0.04 
   2  14 -10    0.03    0.05 
   2  14 -10   -0.01    0.04 
  -2  14  10    0.01    0.05 
  -2  14  10    0.01    0.05 
  -2  14  10    0.17    0.11 
   1  14 -10    3.04    0.18 
  -1  14  10    3.81    0.32 
   1  14 -10    3.12    0.21 
   1  14 -10    3.18    0.22 
  -1  14  10    2.86    0.20 
  -1  14  10    2.83    0.22 
   0  14 -10    2.73    0.19 
   0  14 -10    2.45    0.15 
   0  14  10    2.69    0.20 
   0  14 -10    2.29    0.20 
   0  14  10    2.31    0.18 
  -1 -14 -10    5.97    0.47 
  -1  14 -10    5.04    0.26 
   1  14  10    5.05    0.25 
  -1  14 -10    5.31    0.23 
  -1  14 -10    4.94    0.29 
  -2  14 -10    5.89    0.32 
  -2  14 -10    5.85    0.26 
  -2  14 -10    6.16    0.24 
   2  14  10    6.23    0.27 
  -3  14 -10    0.07    0.04 
   3  14  10    0.11    0.06 
  -3  14 -10    0.07    0.04 
  -3  14 -10    0.01    0.06 
   4  15 -10    0.51    0.06 
  -4  15  10    0.49    0.08 
  -4  15  10    0.61    0.07 
  -4  15  10    0.35    0.06 
  -3  15  10    3.27    0.17 
   3  15 -10    3.13    0.18 
  -3  15  10    3.15    0.19 
  -3  15  10    3.30    0.21 
  -2  15  10    0.22    0.06 
   2  15 -10    0.30    0.08 
  -2  15  10    0.31    0.08 
   2  15 -10    0.33    0.08 
  -2  15  10    0.26    0.08 
  -1  15  10   -0.05    0.05 
  -1  15  10    0.05    0.05 
   1  15 -10    0.08    0.06 
   1  15 -10    0.09    0.05 
  -1  15  10    0.02    0.15 
   0  15 -10   11.70    0.48 
   0  15  10   11.51    0.45 
   0  15  10   11.41    0.43 
   0  15 -10   11.26    0.44 
   0  15 -10   11.89    0.41 
  -1 -15 -10    0.47    0.11 
  -1  15 -10    0.27    0.07 
  -1  15 -10    0.33    0.06 
  -1  15 -10    0.38    0.10 
   1  15  10    0.35    0.08 
  -2 -15 -10    5.86    0.31 
  -2  15 -10    6.30    0.24 
   2  15  10    5.68    0.25 
  -2  15 -10    5.90    0.25 
  -2  15 -10    5.67    0.30 
  -3 -15 -10    0.70    0.10 
  -3  15 -10    0.69    0.07 
   3  15  10    0.51    0.07 
  -3  15 -10    0.63    0.10 
  -3  15 -10    0.69    0.06 
  -3  16  10    5.46    0.22 
  -3  16  10    5.56    0.26 
  -3  16  10    5.37    0.24 
   3  16 -10    5.33    0.23 
  -2  16  10    3.51    0.22 
  -2  16  10    3.22    0.19 
   2  16 -10    3.28    0.19 
   2  16 -10    3.34    0.18 
   1  16 -10    3.08    0.18 
  -1  16  10    3.09    0.21 
  -1  16  10    2.98    0.19 
   1  16 -10    2.97    0.19 
   0  16  10    0.93    0.12 
   0  16  10    0.80    0.12 
   0  16 -10    0.97    0.13 
   0  16 -10    0.97    0.12 
   0  16 -10    0.96    0.10 
  -1  16 -10    3.22    0.16 
  -1  16 -10    3.07    0.22 
  -1  16 -10    3.35    0.19 
   1  16  10    3.25    0.19 
  -2  16 -10    0.25    0.05 
  -2  16 -10    0.38    0.09 
  -2  16 -10    0.33    0.06 
   2  16  10    0.44    0.08 
  -3  16 -10   -0.01    0.04 
   3  16  10    0.05    0.04 
  -3  16 -10    0.08    0.03 
  -3  17  10    1.72    0.12 
   3  17 -10    1.46    0.10 
  -3  17  10    1.39    0.11 
  -3  17  10    1.41    0.09 
   2  17 -10    0.28    0.06 
   2  17 -10    0.22    0.06 
  -2  17  10    0.17    0.05 
  -2  17  10    0.26    0.07 
   1  17 -10    4.77    0.22 
  -1  17  10    5.04    0.24 
   1  17 -10    4.78    0.23 
  -1  17  10    4.76    0.23 
   0  17 -10    0.17    0.06 
   0  17  10    0.09    0.06 
   0  17 -10    0.15    0.05 
   0  17  10    0.32    0.07 
   0  17 -10    0.10    0.06 
  -1  17 -10    4.33    0.19 
   1  17  10    4.55    0.21 
  -1  17 -10    4.22    0.23 
  -1  17 -10    4.11    0.21 
  -2  17 -10    2.89    0.18 
  -2  17 -10    2.85    0.13 
  -2  17 -10    2.71    0.14 
   2  17  10    2.82    0.15 
  -2  18  10    5.92    0.25 
   2  18 -10    5.54    0.22 
  -2  18  10    5.80    0.24 
   2  18 -10    5.81    0.23 
   1  18 -10    2.58    0.14 
  -1  18  10    2.56    0.15 
   1  18 -10    2.24    0.14 
  -1  18  10    2.51    0.15 
   0  18  10    3.93    0.19 
   0  18 -10    3.91    0.18 
   0  18 -10    3.95    0.20 
  -1  18 -10    6.04    0.24 
  -1  18 -10    5.78    0.26 
  -1  18 -10    6.05    0.22 
   1  18  10    6.26    0.24 
   1  19 -10    0.10    0.04 
  -1  19  10    0.13    0.05 
   1  19 -10    0.15    0.04 
  -1  19  10    0.02    0.04 
   0  19  10    0.87    0.08 
   0  19 -10    0.85    0.08 
   0  19 -10    0.83    0.08 
  -6   0  11    0.01    0.05 
  -5   0  11   25.01    0.88 
  -4   0  11    0.06    0.09 
  -4   0  11    0.18    0.08 
  -3   0  11   44.52    1.37 
   3   0 -11   42.50    1.35 
  -2   0  11    0.17    0.07 
   2   0 -11    0.05    0.05 
  -1   0  11   27.98    0.88 
   1   0 -11   28.48    0.92 
   0   0  11   -0.04    0.07 
   0   0  11   -0.03    0.04 
   1   0  11    1.51    0.13 
  -1   0 -11    1.78    0.18 
   2   0  11    0.07    0.04 
   2   0  11    0.06    0.06 
  -2   0 -11   -0.05    0.04 
   3   0  11    1.21    0.14 
  -3   0 -11    1.49    0.17 
  -4   0 -11    0.16    0.31 
   5   0  11    2.03    0.10 
   5   0  11    1.97    0.13 
  -6  -1  11    0.32    0.08 
  -6   1  11    0.37    0.08 
  -5  -1  11    0.81    0.14 
  -5   1  11    0.71    0.14 
  -4  -1  11    0.18    0.10 
  -4   1  11    0.31    0.08 
  -4   1  11    0.17    0.09 
   3  -1 -11   20.15    0.76 
  -3  -1  11   20.72    0.78 
  -3   1  11   21.17    0.78 
   3   1 -11   20.94    0.79 
  -2  -1  11    4.41    0.29 
   2  -1 -11    5.19    0.30 
  -2   1  11    4.91    0.30 
  -2   1  11    4.68    0.25 
   2   1 -11    4.63    0.30 
  -1  -1  11    0.50    0.10 
   1  -1 -11    0.45    0.11 
   1   1 -11    0.50    0.10 
  -1   1  11    0.66    0.11 
   0  -1  11    0.76    0.10 
   0  -1 -11    0.57    0.11 
   0   1 -11    0.79    0.15 
   0   1  11    0.76    0.10 
   0   1 -11    0.88    0.12 
   1  -1  11    0.75    0.10 
  -1  -1 -11    0.98    0.14 
   1   1  11    1.07    0.11 
  -1   1 -11    0.94    0.16 
   2  -1  11    7.71    0.38 
  -2  -1 -11    7.56    0.41 
   2   1  11    8.47    0.33 
  -2   1 -11    8.06    0.41 
   2   1  11    7.22    0.26 
   3  -1  11   25.46    0.78 
  -3  -1 -11   24.91    0.90 
   3   1  11   25.31    0.77 
  -3   1 -11   26.09    0.90 
  -4  -1 -11    7.98    0.39 
   4  -1  11    7.41    0.32 
   4   1  11    7.77    0.32 
   5  -1  11    0.63    0.09 
   5  -1  11    0.66    0.08 
   5   1  11    0.68    0.09 
   5   1  11    0.69    0.07 
  -6  -2  11    0.57    0.09 
  -6   2  11    0.47    0.09 
  -5  -2  11   11.42    0.52 
  -5   2  11   11.38    0.51 
  -4  -2  11   28.09    0.99 
  -4   2  11   28.00    0.81 
  -4   2  11   28.64    0.98 
  -4   2  11   28.22    0.88 
   3  -2 -11   21.10    0.77 
  -3  -2  11   21.30    0.81 
  -3   2  11   21.76    0.80 
   3   2 -11   22.14    0.82 
   2  -2 -11    2.91    0.21 
  -2  -2  11    2.93    0.23 
  -2   2  11    2.13    0.19 
   2   2 -11    2.77    0.23 
  -2   2  11    2.56    0.21 
  -1  -2  11    0.17    0.06 
  -1  -2  11    0.09    0.05 
   1  -2 -11    0.04    0.05 
   1   2 -11    0.00    0.04 
  -1   2  11    0.02    0.05 
   1   2 -11    0.06    0.05 
   0  -2  11   -0.07    0.04 
   0  -2  11   -0.04    0.05 
   0  -2 -11    0.00    0.03 
   0   2  11    0.02    0.04 
   0   2 -11    0.04    0.05 
   0   2 -11    0.06    0.06 
   1  -2  11    6.07    0.27 
  -1  -2 -11    6.03    0.34 
   1   2  11    5.88    0.26 
  -1   2 -11    6.14    0.34 
  -2  -2 -11    1.82    0.20 
   2  -2  11    1.71    0.17 
   2   2  11    1.83    0.15 
  -2   2 -11    1.81    0.18 
   2   2  11    1.61    0.11 
   3  -2  11   16.36    0.55 
  -3  -2 -11   16.19    0.68 
  -3   2 -11   15.63    0.63 
   3   2  11   16.25    0.54 
   4  -2  11    5.85    0.27 
  -4  -2 -11    5.79    0.33 
   4   2  11    5.48    0.21 
   4   2  11    5.79    0.27 
   5  -2  11    0.50    0.06 
  -5  -2 -11    0.38    0.10 
   5  -2  11    0.24    0.05 
   5   2  11    0.36    0.05 
   5   2  11    0.33    0.07 
  -6  -3  11   -0.12    0.05 
  -6   3  11    0.05    0.05 
  -5  -3  11    5.47    0.34 
  -5   3  11    5.14    0.32 
  -4  -3  11    0.68    0.15 
  -4   3  11    0.62    0.13 
  -4   3  11    0.74    0.10 
  -4   3  11    0.83    0.12 
  -3  -3  11    4.14    0.30 
   3  -3 -11    4.36    0.28 
  -3   3  11    4.32    0.29 
   3   3 -11    4.14    0.31 
  -3   3  11    4.58    0.23 
  -3   3  11    4.35    0.30 
   2  -3 -11   17.08    0.64 
  -2  -3  11   17.05    0.66 
  -2   3  11   18.34    0.63 
  -2   3  11   16.64    0.63 
   2   3 -11   17.10    0.67 
  -2   3  11   15.95    0.59 
  -1  -3  11    3.63    0.24 
   1  -3 -11    3.55    0.23 
  -1  -3  11    2.98    0.21 
  -1   3  11    3.55    0.23 
  -1   3  11    3.43    0.22 
   1   3 -11    3.56    0.20 
   1   3 -11    3.41    0.24 
   0  -3 -11    4.17    0.27 
   0  -3  11    4.46    0.24 
   0   3  11    4.02    0.21 
   0   3  11    3.67    0.19 
   0   3 -11    4.33    0.23 
   0   3 -11    4.19    0.27 
  -1  -3 -11    3.66    0.26 
   1  -3  11    3.31    0.20 
  -1   3 -11    3.55    0.25 
   1   3  11    3.59    0.19 
   1   3  11    3.41    0.16 
   2  -3  11    0.50    0.09 
  -2  -3 -11    0.66    0.13 
  -2   3 -11    0.84    0.15 
   2   3  11    0.71    0.10 
  -3  -3 -11    0.26    0.09 
   3  -3  11    0.38    0.07 
   3   3  11    0.33    0.08 
   3   3  11    0.39    0.06 
  -3   3 -11    0.40    0.11 
   4  -3  11    2.93    0.19 
  -4  -3 -11    3.33    0.26 
   4   3  11    3.27    0.15 
   4   3  11    3.08    0.19 
  -5  -3 -11    0.33    0.08 
   5  -3  11    0.19    0.05 
   5   3  11    0.25    0.05 
   5   3  11    0.33    0.06 
  -6  -4  11    0.35    0.08 
  -6   4  11    0.40    0.08 
  -6   4  11    0.30    0.06 
  -5  -4  11   13.04    0.55 
  -5   4  11   12.95    0.53 
  -4  -4  11    0.90    0.15 
  -4   4  11    0.58    0.09 
  -4   4  11    0.70    0.12 
  -4   4  11    0.53    0.12 
  -3  -4  11   30.68    1.05 
   3  -4 -11   29.94    0.97 
   3   4 -11   30.89    0.90 
  -3   4  11   30.66    1.01 
  -3   4  11   30.28    1.02 
  -3   4  11   30.71    0.90 
   3   4 -11   31.41    1.08 
   2  -4 -11    0.19    0.09 
  -2  -4  11    0.00    0.08 
   2   4 -11    0.24    0.09 
  -2   4  11    0.20    0.07 
  -2   4  11    0.34    0.09 
  -2   4  11    0.31    0.08 
   2   4 -11    0.20    0.06 
   2   4 -11    0.28    0.07 
   1  -4 -11    6.08    0.32 
  -1  -4  11    6.02    0.33 
  -1  -4  11    5.57    0.31 
  -1   4  11    6.38    0.30 
   1   4 -11    6.51    0.29 
  -1   4  11    6.12    0.33 
   0  -4  11    2.20    0.17 
   0  -4 -11    2.27    0.19 
   0  -4  11    2.02    0.19 
   0   4  11    2.10    0.16 
   0   4 -11    2.02    0.19 
   0   4  11    2.04    0.15 
   0   4 -11    2.13    0.15 
  -1  -4 -11    0.07    0.07 
   1  -4  11    0.02    0.04 
   1  -4  11    0.12    0.10 
   1   4  11    0.12    0.04 
  -1   4 -11    0.09    0.07 
  -1   4 -11   -0.05    0.05 
   1   4  11    0.00    0.04 
  -1   4 -11   -0.04    0.04 
   2  -4  11   18.06    0.61 
   2   4  11   18.43    0.55 
   2   4  11   19.88    0.60 
  -2   4 -11   18.63    0.68 
  -2   4 -11   18.46    0.69 
   3  -4  11    0.00    0.06 
   3   4  11    0.04    0.06 
  -3   4 -11    0.00    0.07 
   3   4  11    0.01    0.04 
   4  -4  11    4.69    0.23 
   4   4  11    4.61    0.19 
   4   4  11    4.56    0.23 
  -5  -4 -11    0.26    0.06 
   5  -4  11    0.19    0.06 
   5   4  11    0.12    0.05 
   5   4  11    0.17    0.04 
  -6   5  11    4.58    0.20 
  -6   5  11    4.33    0.21 
  -5  -5  11    0.10    0.11 
  -5   5  11    0.06    0.06 
  -4   5  11    0.46    0.18 
  -4   5  11    0.87    0.15 
  -4   5  11    0.81    0.13 
  -4   5  11    1.05    0.13 
  -3  -5  11   15.88    0.68 
  -3   5  11   15.75    0.66 
   3   5 -11   16.28    0.55 
   3   5 -11   17.26    0.73 
  -3   5  11   16.36    0.56 
  -3   5  11   17.80    0.66 
  -2  -5  11    0.09    0.09 
   2  -5 -11    0.19    0.08 
  -2   5  11    0.26    0.08 
  -2   5  11    0.19    0.06 
   2   5 -11    0.22    0.09 
   2   5 -11    0.26    0.06 
   1  -5 -11    0.62    0.11 
  -1  -5  11    0.69    0.13 
  -1   5  11    0.72    0.13 
  -1   5  11    0.51    0.09 
   1   5 -11    0.46    0.09 
  -1   5  11    0.67    0.11 
   1   5 -11    0.78    0.16 
   0  -5 -11    0.32    0.10 
   0  -5  11    0.41    0.09 
   0  -5  11    0.33    0.09 
   0   5  11    0.47    0.08 
   0   5 -11    0.37    0.08 
   0   5 -11    0.34    0.10 
   0   5 -11    0.32    0.09 
   0   5  11    0.68    0.09 
   1  -5  11   20.15    0.67 
   1  -5  11   20.12    0.85 
  -1  -5 -11   20.64    0.78 
  -1   5 -11   20.94    0.75 
   1   5  11   20.70    0.60 
   1   5  11   21.59    0.66 
  -1   5 -11   21.02    0.74 
  -1   5 -11   20.35    0.64 
   2  -5  11    7.38    0.33 
  -2   5 -11    7.64    0.39 
   2   5  11    7.30    0.27 
  -2   5 -11    7.86    0.39 
   2   5  11    7.97    0.31 
   3  -5  11    0.30    0.08 
   3   5  11    0.51    0.07 
   3   5  11    0.56    0.09 
   4  -5  11    0.32    0.08 
  -4  -5 -11    0.46    0.12 
   4   5  11    0.21    0.07 
   4   5  11    0.29    0.06 
  -5  -5 -11    4.64    0.24 
   5  -5  11    4.81    0.22 
   5   5  11    4.83    0.19 
   5   5  11    4.69    0.17 
  -6   6  11    2.19    0.13 
  -6   6  11    2.23    0.13 
  -5  -6  11    1.54    0.21 
  -5   6  11    1.75    0.17 
  -5   6  11    1.60    0.15 
  -4  -6  11    1.66    0.21 
  -4   6  11    0.96    0.19 
  -4   6  11    1.63    0.15 
   4   6 -11    1.44    0.12 
  -4   6  11    1.55    0.13 
  -4   6  11    1.39    0.27 
  -3  -6  11   12.36    0.58 
  -3   6  11   13.31    0.56 
  -3   6  11   13.22    0.48 
  -3   6  11   12.21    0.58 
   3   6 -11   14.05    0.63 
   3   6 -11   13.48    0.47 
  -3   6  11   13.32    0.54 
   2  -6 -11    5.47    0.30 
  -2  -6  11    6.50    0.36 
  -2   6  11    5.22    0.32 
   2   6 -11    5.47    0.35 
   2   6 -11    5.88    0.29 
   2   6 -11    5.49    0.25 
  -2   6  11    5.58    0.27 
  -2   6  11    5.61    0.31 
   1  -6 -11    1.02    0.13 
  -1  -6  11    0.72    0.15 
  -1  -6  11    0.52    0.14 
  -1   6  11    0.84    0.11 
   1   6 -11    1.02    0.18 
   1   6 -11    0.78    0.11 
  -1   6  11    0.98    0.12 
   1   6 -11    0.71    0.09 
  -1   6  11    1.01    0.14 
   0  -6  11   14.72    0.57 
   0  -6 -11   15.64    0.61 
   0  -6  11   14.88    0.65 
   0   6  11   15.17    0.49 
   0   6  11   15.41    0.53 
   0   6 -11   15.43    0.48 
   0   6 -11   15.03    0.59 
   0   6 -11   16.35    0.63 
   0   6 -11   15.65    0.53 
   1  -6  11   22.47    0.76 
   1  -6  11   23.76    0.96 
  -1  -6 -11   24.07    0.88 
  -1   6 -11   23.20    0.72 
   1   6  11   24.69    0.70 
   1   6  11   25.48    0.73 
  -1   6 -11   23.88    0.83 
  -1   6 -11   25.02    0.83 
   2  -6  11    0.48    0.10 
   2   6  11    0.50    0.08 
  -2   6 -11    0.53    0.12 
   2   6  11    0.57    0.08 
  -2   6 -11    0.51    0.13 
   3  -6  11    5.33    0.38 
   3   6  11    5.66    0.25 
  -3   6 -11    5.64    0.34 
   3   6  11    5.56    0.23 
   4  -6  11    0.32    0.12 
  -4  -6 -11    0.14    0.08 
   4   6  11    0.24    0.05 
   4   6  11    0.19    0.06 
   5  -6  11    0.13    0.06 
  -5  -6 -11    0.21    0.07 
   5   6  11    0.15    0.04 
   5   6  11    0.13    0.04 
  -6   7  11    4.07    0.17 
  -6   7  11    4.39    0.18 
  -5   7  11    5.45    0.24 
  -5   7  11    5.64    0.28 
  -4  -7  11    2.39    0.29 
  -4   7  11    3.01    0.21 
  -4   7  11    2.90    0.18 
  -4   7  11    2.83    0.22 
   4   7 -11    2.69    0.17 
  -4   7  11    2.84    0.46 
   3   7 -11    0.37    0.08 
  -3   7  11    0.26    0.09 
  -3   7  11    0.20    0.09 
   3   7 -11    0.26    0.10 
  -3   7  11    0.24    0.08 
  -3   7  11    0.28    0.13 
   2  -7 -11   16.55    0.61 
  -2   7  11   17.64    0.64 
   2   7 -11   16.96    0.56 
   2   7 -11   18.14    0.73 
  -2   7  11   17.15    0.58 
  -2   7  11   17.17    0.69 
   2   7 -11   17.59    0.60 
  -1  -7  11    2.16    0.23 
   1  -7 -11    2.60    0.20 
  -1   7  11    2.68    0.23 
  -1   7  11    2.54    0.17 
   1   7 -11    2.62    0.23 
   1   7 -11    2.72    0.15 
   1   7 -11    2.69    0.23 
   0  -7 -11    2.44    0.21 
   0  -7  11    3.04    0.27 
   0   7 -11    2.75    0.23 
   0   7 -11    2.59    0.14 
   0   7 -11    2.40    0.17 
   0   7 -11    2.02    0.25 
   0   7  11    2.34    0.16 
  -1   7 -11    7.95    0.41 
  -1   7 -11    8.05    0.27 
  -1   7 -11    7.92    0.35 
   1   7  11    7.76    0.30 
   1   7  11    7.86    0.31 
  -1   7 -11    7.67    0.40 
   2  -7  11    0.66    0.09 
  -2   7 -11    0.72    0.13 
  -2   7 -11    0.60    0.08 
  -2   7 -11    0.69    0.07 
  -2   7 -11    0.47    0.11 
   2   7  11    0.56    0.08 
   2   7  11    0.66    0.10 
   3  -7  11   -0.01    0.06 
  -3   7 -11    0.15    0.07 
   3   7  11    0.16    0.06 
   3   7  11    0.14    0.05 
  -4  -7 -11    0.58    0.12 
   4  -7  11    0.59    0.11 
   4   7  11    0.51    0.08 
   4   7  11    0.41    0.07 
  -5  -7 -11    1.45    0.13 
   5   7  11    1.50    0.09 
   5   7  11    1.51    0.08 
  -5   8  11    0.84    0.11 
  -5   8  11    0.93    0.11 
  -5   8  11    1.07    0.10 
  -5   8  11    1.12    0.12 
  -4   8  11    0.08    0.04 
  -4   8  11   -0.05    0.05 
   4   8 -11   -0.02    0.03 
  -4   8  11   -0.10    0.15 
  -4   8  11    0.19    0.07 
   3   8 -11    1.86    0.14 
  -3   8  11    1.76    0.24 
  -3   8  11    1.91    0.16 
  -3   8  11    1.92    0.17 
  -3   8  11    1.77    0.18 
  -2   8  11    0.30    0.09 
   2   8 -11    0.39    0.08 
  -2   8  11    0.34    0.11 
  -2   8  11    0.41    0.09 
   2   8 -11    0.55    0.10 
   2   8 -11    0.59    0.15 
   1  -8 -11   22.77    0.79 
  -1   8  11   23.41    0.76 
  -1   8  11   24.49    0.73 
  -1   8  11   24.05    0.89 
   1   8 -11   23.67    0.88 
   1   8 -11   24.52    0.76 
   0  -8 -11   28.63    0.96 
   0   8  11   29.18    0.83 
   0   8 -11   28.66    0.98 
   0   8  11   28.69    0.86 
   0   8 -11   27.80    0.81 
   0   8 -11   29.62    0.96 
   0   8 -11   28.87    0.87 
  -1   8 -11   10.58    0.48 
   1   8  11   10.33    0.38 
   1   8  11   10.39    0.37 
  -1   8 -11   10.13    0.39 
  -1   8 -11   10.60    0.48 
  -1   8 -11   10.36    0.34 
  -2   8 -11    0.46    0.06 
   2   8  11    0.51    0.08 
  -2   8 -11    0.46    0.12 
  -2   8 -11    0.35    0.07 
   2   8  11    0.26    0.07 
   3   8  11    1.69    0.13 
  -3   8 -11    1.50    0.12 
  -3   8 -11    1.79    0.17 
   3   8  11    1.65    0.13 
  -4  -8 -11    0.46    0.12 
   4   8  11    0.36    0.06 
   4   8  11    0.30    0.06 
  -5  -8 -11    0.04    0.04 
   5   8  11   -0.01    0.05 
  -5   9  11    0.16    0.10 
  -5   9  11   -0.07    0.05 
  -5   9  11   -0.01    0.03 
  -5   9  11   -0.01    0.04 
  -4   9  11    1.25    0.13 
  -4   9  11    1.28    0.14 
  -4   9  11    1.50    0.15 
   4   9 -11    1.49    0.12 
   3   9 -11    0.01    0.05 
  -3   9  11    0.05    0.10 
   3   9 -11   -0.02    0.03 
  -3   9  11    0.11    0.05 
  -3   9  11    0.05    0.06 
  -3   9  11    0.14    0.08 
  -2   9  11    2.42    0.23 
   2   9 -11    2.27    0.15 
  -2   9  11    2.30    0.17 
   2   9 -11    2.30    0.18 
  -2   9  11    2.15    0.21 
  -2   9  11    2.09    0.19 
   2   9 -11    2.06    0.22 
   1  -9 -11   23.23    0.79 
   1   9 -11   24.14    0.72 
  -1   9  11   24.43    0.75 
  -1   9  11   23.86    0.76 
  -1   9  11   24.02    0.92 
   1   9 -11   25.31    0.78 
   0  -9 -11    4.67    0.29 
   0   9  11    4.20    0.24 
   0   9 -11    5.02    0.30 
   0   9 -11    4.63    0.25 
   0   9 -11    4.56    0.31 
   0   9  11    4.50    0.23 
   0   9 -11    4.73    0.21 
   1   9  11    7.59    0.30 
  -1   9 -11    8.23    0.41 
  -1   9 -11    7.73    0.40 
  -1   9 -11    7.34    0.32 
  -1   9 -11    7.17    0.27 
   1   9  11    7.67    0.31 
   2   9  11    0.19    0.06 
  -2   9 -11   -0.05    0.09 
  -2   9 -11    0.20    0.05 
  -2   9 -11    0.16    0.08 
  -2   9 -11    0.19    0.06 
   2   9  11    0.15    0.06 
   3   9  11   -0.01    0.04 
  -3   9 -11    0.02    0.06 
   3   9  11    0.00    0.04 
  -3   9 -11    0.05    0.05 
  -4  -9 -11    0.69    0.13 
   4   9  11    0.49    0.08 
   4   9  11    0.55    0.07 
  -5  10  11    0.24    0.06 
  -5  10  11    0.24    0.05 
  -5  10  11    0.39    0.09 
  -4  10  11    0.04    0.05 
   4  10 -11   -0.02    0.03 
  -4  10  11   -0.02    0.05 
  -4  10  11    0.08    0.05 
  -4  10  11    0.07    0.05 
  -3  10  11   11.66    0.45 
  -3  10  11   10.47    0.55 
  -3  10  11   11.63    0.44 
   3  10 -11   11.73    0.46 
  -3  10  11   12.03    0.46 
   3  10 -11   11.68    0.43 
  -3  10  11   11.85    0.50 
   2  10 -11    5.70    0.26 
  -2  10  11    5.28    0.27 
   2  10 -11    5.50    0.29 
  -2  10  11    5.35    0.27 
  -2  10  11    5.38    0.32 
  -2  10  11    5.29    0.36 
  -2  10  11    5.34    0.27 
   2  10 -11    5.47    0.36 
  -1  10  11    1.06    0.13 
  -1  10  11    0.85    0.18 
   1  10 -11    1.14    0.14 
  -1  10  11    0.90    0.12 
   1  10 -11    1.06    0.19 
   1  10 -11    0.91    0.10 
  -1  10  11    0.81    0.15 
   0 -10 -11    2.93    0.22 
   0  10 -11    3.00    0.25 
   0  10 -11    3.24    0.17 
   0  10  11    3.09    0.23 
   0  10  11    3.38    0.19 
   0  10 -11    3.17    0.21 
   0  10  11    3.19    0.19 
   0  10 -11    3.33    0.25 
  -1 -10 -11    6.50    0.39 
  -1  10 -11    7.09    0.31 
   1  10  11    6.81    0.28 
  -1  10 -11    6.74    0.37 
  -1  10 -11    6.96    0.26 
  -1  10 -11    6.42    0.36 
   1  10  11    7.29    0.29 
   1  10  11    6.87    0.33 
   2  10  11    0.03    0.04 
  -2  10 -11    0.10    0.04 
  -2  10 -11    0.07    0.13 
  -2  10 -11   -0.01    0.03 
   2  10  11   -0.02    0.08 
  -3  10 -11    0.11    0.04 
   3  10  11    0.08    0.05 
  -3  10 -11    0.03    0.06 
  -4 -10 -11    0.45    0.11 
   4  10  11    0.30    0.06 
  -5  11  11    0.31    0.05 
  -5  11  11    0.22    0.05 
  -5  11  11    0.33    0.05 
  -4  11  11    0.20    0.06 
   4  11 -11    0.28    0.07 
  -4  11  11    0.21    0.07 
  -4  11  11    0.29    0.08 
   3  11 -11    0.21    0.06 
   3  11 -11    0.26    0.08 
  -3  11  11    0.15    0.06 
  -3  11  11    0.25    0.09 
  -3  11  11    0.13    0.07 
  -3  11  11    0.21    0.13 
  -2  11  11    0.05    0.04 
  -2  11  11   -0.04    0.04 
   2  11 -11   -0.03    0.03 
   2  11 -11   -0.03    0.05 
  -2  11  11   -0.16    0.08 
  -2  11  11   -0.01    0.06 
  -1  11  11   41.56    1.40 
  -1  11  11   39.61    1.24 
  -1  11  11   40.54    1.16 
   1  11 -11   40.58    1.14 
   1  11 -11   39.97    1.32 
   1  11 -11   42.08    1.19 
   0 -11 -11    4.29    0.27 
   0  11  11    4.38    0.27 
   0  11 -11    5.01    0.30 
   0  11  11    4.34    0.23 
   0  11 -11    3.93    0.29 
   0  11 -11    4.16    0.24 
   0  11 -11    4.50    0.21 
  -1  11 -11    0.15    0.08 
  -1  11 -11    0.42    0.07 
   1  11  11    0.11    0.06 
  -1  11 -11    0.30    0.07 
   1  11  11    0.34    0.10 
  -1  11 -11    0.27    0.10 
  -2  11 -11    0.92    0.10 
   2  11  11    0.70    0.10 
  -2  11 -11    0.71    0.14 
  -2  11 -11    0.81    0.08 
  -3  11 -11    0.02    0.04 
  -3  11 -11    0.01    0.06 
   3  11  11    0.03    0.05 
  -4 -11 -11    0.35    0.08 
   4  11  11    0.39    0.06 
  -5  12  11    0.00    0.04 
  -5  12  11    0.00    0.03 
  -4  12  11    0.04    0.04 
  -4  12  11    0.03    0.04 
  -4  12  11    0.11    0.06 
   4  12 -11    0.06    0.04 
   3  12 -11    0.12    0.06 
  -3  12  11    0.13    0.07 
  -3  12  11    0.17    0.06 
   3  12 -11    0.21    0.07 
  -3  12  11    0.15    0.06 
  -2  12  11    6.80    0.35 
   2  12 -11    6.58    0.32 
   2  12 -11    6.64    0.29 
  -2  12  11    6.65    0.31 
  -2  12  11    7.02    0.43 
  -2  12  11    6.75    0.30 
  -1  12  11   21.21    0.76 
   1  12 -11   21.98    0.68 
  -1  12  11   22.24    0.71 
  -1  12  11   22.38    0.91 
   1  12 -11   21.63    0.72 
   0 -12 -11   19.92    0.72 
   0  12  11   20.87    0.71 
   0  12 -11   19.24    0.75 
   0  12 -11   19.97    0.67 
   0  12 -11   19.69    0.72 
   0  12  11   20.89    0.65 
   0  12 -11   19.47    0.61 
  -1 -12 -11    0.81    0.15 
  -1  12 -11    0.95    0.09 
  -1  12 -11    1.10    0.11 
  -1  12 -11    0.97    0.15 
   1  12  11    0.93    0.12 
   2  12  11    0.11    0.05 
  -2  12 -11    0.07    0.04 
  -2  12 -11    0.14    0.05 
  -2  12 -11    0.04    0.06 
  -3 -12 -11    0.03    0.05 
  -3  12 -11    0.08    0.09 
  -3  12 -11   -0.03    0.05 
   3  12  11    0.07    0.05 
  -3  12 -11    0.05    0.04 
  -4 -12 -11    1.05    0.11 
   4  12  11    1.27    0.09 
  -4  13  11    1.62    0.12 
   4  13 -11    1.71    0.12 
  -4  13  11    1.50    0.12 
  -4  13  11    1.67    0.14 
  -3  13  11    0.01    0.05 
   3  13 -11    0.10    0.05 
  -3  13  11    0.17    0.06 
  -3  13  11    0.08    0.05 
   2  13 -11    0.29    0.07 
  -2  13  11    0.32    0.07 
  -2  13  11    0.53    0.15 
  -2  13  11    0.36    0.08 
   2  13 -11    0.49    0.10 
  -2  13  11    0.31    0.10 
   1  13 -11    1.33    0.11 
  -1  13  11    1.01    0.15 
  -1  13  11    1.49    0.14 
   1  13 -11    1.24    0.14 
  -1  13  11    1.44    0.23 
   0 -13 -11   18.03    0.75 
   0  13  11   19.36    0.63 
   0  13  11   19.61    0.68 
   0  13 -11   19.02    0.59 
   0  13 -11   18.64    0.69 
   0  13 -11   19.50    0.64 
   1  13  11    3.22    0.19 
  -1  13 -11    3.49    0.20 
  -1  13 -11    3.43    0.25 
  -1  13 -11    3.48    0.17 
  -2 -13 -11    0.17    0.07 
  -2  13 -11    0.01    0.04 
  -2  13 -11    0.05    0.04 
  -2  13 -11    0.07    0.07 
   2  13  11    0.03    0.05 
  -3 -13 -11    0.45    0.11 
   3  13  11    0.30    0.06 
  -3  13 -11    0.49    0.06 
  -3  13 -11    0.35    0.08 
  -3  13 -11    0.48    0.10 
  -4  14  11    0.17    0.05 
  -4  14  11    0.09    0.04 
   4  14 -11    0.11    0.04 
  -4  14  11    0.08    0.04 
   3  14 -11    1.09    0.10 
  -3  14  11    1.19    0.13 
  -3  14  11    1.23    0.12 
  -3  14  11    0.98    0.10 
  -2  14  11    9.03    0.40 
   2  14 -11    9.48    0.37 
   2  14 -11    8.74    0.34 
  -2  14  11    7.99    0.31 
  -2  14  11    8.78    0.36 
  -1  14  11   14.98    0.56 
  -1  14  11   14.29    0.73 
   1  14 -11   15.23    0.53 
  -1  14  11   14.72    0.52 
   1  14 -11   15.22    0.50 
   0  14  11    0.95    0.12 
   0  14 -11    0.80    0.14 
   0  14  11    1.18    0.14 
   0  14 -11    0.89    0.10 
   0  14 -11    0.95    0.12 
  -1 -14 -11    0.07    0.07 
  -1  14 -11   -0.06    0.05 
   1  14  11   -0.03    0.05 
  -1  14 -11    0.08    0.05 
   1  14  11   -0.16    0.11 
  -1  14 -11    0.01    0.04 
  -2 -14 -11    2.23    0.19 
  -2  14 -11    2.09    0.12 
   2  14  11    2.30    0.15 
  -2  14 -11    2.21    0.19 
  -3 -14 -11    0.60    0.10 
   3  14  11    0.74    0.09 
  -3  14 -11    0.55    0.09 
  -3  14 -11    0.62    0.06 
   4  15 -11    0.15    0.04 
  -4  15  11    0.22    0.04 
  -4  15  11    0.18    0.05 
  -4  15  11    0.15    0.04 
   3  15 -11    0.24    0.05 
  -3  15  11    0.14    0.05 
  -3  15  11    0.19    0.05 
  -3  15  11    0.18    0.06 
  -2  15  11    2.73    0.18 
   2  15 -11    2.83    0.18 
  -2  15  11    2.75    0.20 
   2  15 -11    2.86    0.17 
  -1  15  11   11.07    0.41 
   1  15 -11   10.79    0.41 
   1  15 -11   11.36    0.40 
  -1  15  11   10.97    0.44 
   0  15  11    0.23    0.07 
   0  15 -11    0.26    0.06 
   0  15  11    0.13    0.06 
   0  15 -11    0.18    0.08 
   0  15 -11    0.20    0.07 
  -1 -15 -11    0.49    0.11 
  -1  15 -11    0.30    0.09 
   1  15  11    0.25    0.07 
  -1  15 -11    0.31    0.08 
  -1  15 -11    0.29    0.06 
  -2 -15 -11    0.25    0.07 
   2  15  11    0.17    0.07 
  -2  15 -11    0.18    0.07 
  -3 -15 -11    0.97    0.11 
   3  15  11    0.80    0.08 
   3  16 -11    5.00    0.20 
  -3  16  11    5.02    0.23 
  -3  16  11    4.89    0.21 
  -3  16  11    4.84    0.18 
  -2  16  11   16.27    0.55 
   2  16 -11   16.60    0.51 
  -2  16  11   16.20    0.58 
   2  16 -11   15.83    0.53 
   1  16 -11    1.13    0.11 
  -1  16  11    1.05    0.12 
  -1  16  11    1.16    0.18 
   1  16 -11    1.11    0.10 
   0  16  11    0.36    0.08 
   0  16 -11    0.39    0.06 
   0  16 -11    0.36    0.08 
   0  16  11    0.36    0.08 
   1  16  11    5.90    0.31 
  -1  16 -11    6.60    0.24 
  -1  16 -11    6.08    0.27 
  -1  16 -11    6.58    0.31 
  -2  16 -11    2.21    0.13 
  -2  16 -11    2.22    0.16 
  -2  16 -11    2.09    0.11 
   2  16  11    2.20    0.14 
  -2  17  11    2.15    0.14 
  -2  17  11    1.97    0.14 
   2  17 -11    2.03    0.12 
   2  17 -11    2.00    0.13 
   1  17 -11    0.05    0.04 
   1  17 -11    0.06    0.04 
  -1  17  11   -0.03    0.05 
  -1  17  11    0.01    0.04 
   0  17 -11    0.06    0.04 
   0  17 -11   -0.02    0.02 
   0  17  11    0.04    0.05 
   0  17  11    0.17    0.06 
  -1  17 -11    7.84    0.29 
   1  17  11    8.07    0.29 
  -1  17 -11    7.93    0.32 
  -1  17 -11    8.05    0.27 
  -2  17 -11    3.77    0.14 
  -2  17 -11    3.74    0.15 
   2  17  11    3.84    0.17 
   2  18 -11    0.17    0.06 
  -2  18  11    0.04    0.04 
  -2  18  11    0.11    0.05 
  -1  18  11    2.51    0.14 
  -1  18  11    2.62    0.15 
   1  18 -11    2.77    0.13 
   1  18 -11    2.52    0.14 
   0  18 -11    0.25    0.05 
   0  18  11    0.29    0.06 
   0  18 -11    0.25    0.04 
  -1  18 -11    0.68    0.06 
   1  18  11    0.49    0.06 
  -1  18 -11    0.66    0.07 
  -6   0  12    1.46    0.13 
  -5   0  12   -0.05    0.07 
  -4   0  12  162.15    4.27 
  -3   0  12    0.07    0.07 
   3   0 -12    0.11    0.07 
   2   0 -12    3.25    0.25 
   1   0 -12   -0.03    0.04 
  -1   0  12   -0.03    0.06 
   0   0  12    0.38    0.08 
   0   0 -12    0.45    0.12 
  -1   0 -12    0.02    0.05 
   1   0  12    0.05    0.05 
   2   0  12    1.07    0.13 
  -2   0 -12    0.89    0.20 
   3   0  12    0.02    0.05 
  -3   0 -12    0.04    0.06 
  -4   0 -12   15.11    0.56 
   4   0  12   14.55    0.44 
   4   0  12   14.42    0.49 
   5   0  12   -0.03    0.03 
  -6  -1  12    0.42    0.08 
  -6   1  12    0.71    0.10 
  -5  -1  12    0.44    0.11 
  -5   1  12    0.37    0.11 
  -4  -1  12   23.31    0.76 
  -4  -1  12   24.35    0.90 
  -4   1  12   24.51    0.88 
  -3  -1  12    3.93    0.29 
   3  -1 -12    3.87    0.28 
  -3   1  12    3.82    0.29 
   2  -1 -12    0.05    0.06 
  -2  -1  12    0.11    0.08 
   2   1 -12    0.13    0.08 
  -1  -1  12    1.33    0.15 
   1  -1 -12    1.27    0.15 
   1   1 -12    1.15    0.14 
  -1   1  12    1.36    0.16 
   0  -1  12   -0.06    0.04 
   0  -1 -12    0.06    0.05 
   0  -1  12    0.18    0.11 
   0   1 -12    0.00    0.05 
   0   1  12    0.00    0.04 
   1  -1  12    0.34    0.08 
  -1  -1 -12    0.59    0.14 
  -1   1 -12    0.56    0.13 
  -2  -1 -12  119.74    3.20 
   2  -1  12  118.36    3.01 
   2   1  12  119.37    3.01 
   2   1  12  111.40    2.92 
  -3  -1 -12   30.57    1.03 
   3  -1  12   31.24    0.91 
   3   1  12   30.91    0.90 
  -3   1 -12   30.23    1.01 
   3   1  12   29.26    0.88 
   4  -1  12    4.30    0.23 
   4  -1  12    4.60    0.18 
  -4  -1 -12    4.72    0.28 
   4   1  12    4.67    0.23 
  -4   1 -12    4.36    0.26 
   4   1  12    4.82    0.18 
   5  -1  12    0.94    0.09 
   5   1  12    0.98    0.09 
   5   1  12    0.90    0.07 
  -6  -2  12    0.54    0.09 
  -6   2  12    0.36    0.08 
  -5  -2  12    5.43    0.33 
  -5   2  12    5.25    0.32 
  -4   2  12   20.69    0.83 
  -4   2  12   19.31    0.72 
  -3  -2  12    6.72    0.39 
   3  -2 -12    6.62    0.38 
  -3   2  12    6.48    0.38 
   3   2 -12    6.65    0.39 
   2  -2 -12    3.84    0.26 
  -2  -2  12    4.03    0.29 
  -2   2  12    4.03    0.28 
   2   2 -12    4.18    0.29 
   1  -2 -12    0.13    0.06 
  -1  -2  12   -0.01    0.08 
  -1  -2  12   -0.02    0.07 
   1   2 -12    0.16    0.08 
  -1   2  12    0.17    0.07 
   0  -2 -12    0.88    0.13 
   0  -2  12    0.80    0.12 
   0   2 -12    0.71    0.13 
   0   2 -12    0.93    0.11 
   0   2  12    0.91    0.11 
  -1  -2 -12    0.08    0.06 
   1  -2  12    0.35    0.16 
   1  -2  12    0.17    0.05 
   1   2  12    0.07    0.04 
  -1   2 -12    0.13    0.07 
   1   2  12   -0.07    0.05 
   2  -2  12    2.51    0.18 
  -2  -2 -12    2.58    0.23 
  -2   2 -12    2.57    0.23 
   2   2  12    2.46    0.13 
   2   2  12    2.70    0.18 
   3  -2  12   20.67    0.66 
  -3  -2 -12   19.69    0.77 
   3   2  12   19.62    0.64 
  -3   2 -12   20.53    0.74 
  -4  -2 -12    0.52    0.12 
   4  -2  12    0.55    0.09 
   4   2  12    0.62    0.08 
   4   2  12    0.69    0.10 
   5  -2  12    0.15    0.04 
   5   2  12    0.19    0.04 
   5   2  12    0.16    0.05 
  -6  -3  12    0.09    0.05 
  -6   3  12    0.04    0.04 
  -6   3  12    0.03    0.04 
  -5  -3  12   11.34    0.50 
  -5   3  12   11.59    0.49 
  -4  -3  12    8.58    0.45 
  -4   3  12    8.10    0.32 
  -4   3  12    8.92    0.37 
  -3  -3  12   48.74    1.50 
  -3   3  12   46.72    1.35 
   3   3 -12   48.69    1.52 
  -3   3  12   48.87    1.47 
   2  -3 -12    2.61    0.21 
  -2  -3  12    3.11    0.30 
   2   3 -12    2.73    0.24 
  -2   3  12    2.81    0.22 
  -2   3  12    2.56    0.22 
   1  -3 -12    0.11    0.06 
  -1  -3  12   -0.05    0.06 
  -1  -3  12    0.17    0.09 
   1   3 -12    0.07    0.05 
   1   3 -12    0.15    0.06 
   0  -3  12    3.61    0.22 
   0  -3 -12    3.78    0.26 
   0   3  12    3.40    0.19 
   0   3  12    3.77    0.21 
   0   3 -12    3.46    0.25 
   0   3 -12    3.43    0.20 
  -1  -3 -12    0.49    0.13 
   1  -3  12    0.49    0.11 
   1   3  12    0.31    0.08 
  -1   3 -12    0.55    0.13 
   1   3  12    0.48    0.07 
  -2  -3 -12    2.33    0.22 
   2  -3  12    2.69    0.18 
  -2   3 -12    2.22    0.21 
   2   3  12    2.21    0.13 
   2   3  12    2.42    0.17 
  -3  -3 -12   12.60    0.57 
   3   3  12   12.46    0.41 
  -3   3 -12   12.65    0.53 
   3   3  12   12.40    0.50 
   4  -3  12    0.28    0.07 
  -4  -3 -12    0.38    0.11 
   4   3  12    0.27    0.07 
   4   3  12    0.18    0.05 
   5  -3  12    1.27    0.11 
   5   3  12    1.37    0.10 
   5   3  12    1.29    0.08 
  -6  -4  12    6.59    0.27 
  -6   4  12    6.35    0.26 
  -6   4  12    6.30    0.24 
  -5   4  12    9.97    0.44 
  -4  -4  12    0.54    0.13 
  -4   4  12    0.43    0.10 
  -4   4  12    0.50    0.12 
  -4   4  12    0.64    0.08 
  -3  -4  12    0.10    0.09 
   3   4 -12    0.22    0.05 
  -3   4  12    0.17    0.09 
  -3   4  12    0.10    0.06 
  -3   4  12   -0.14    0.13 
   3   4 -12    0.05    0.09 
   2  -4 -12   12.29    0.52 
   2   4 -12   12.24    0.42 
  -2   4  12   12.04    0.51 
   2   4 -12   13.03    0.58 
  -2   4  12   11.69    0.43 
  -2   4  12   11.95    0.51 
  -1  -4  12    1.02    0.16 
   1  -4 -12    0.81    0.12 
   1   4 -12    0.96    0.11 
   1   4 -12    0.99    0.14 
  -1   4  12    0.92    0.11 
   0  -4  12    0.71    0.12 
   0  -4 -12    0.53    0.12 
   0   4  12    0.33    0.07 
   0   4 -12    0.76    0.10 
   0   4 -12    0.65    0.13 
  -1  -4 -12   31.13    1.05 
   1   4  12   29.48    0.85 
  -1   4 -12   31.35    1.03 
  -1   4 -12   29.71    0.89 
   1   4  12   32.45    0.91 
   2  -4  12    2.33    0.17 
  -2  -4 -12    2.17    0.22 
   2   4  12    1.85    0.13 
  -2   4 -12    2.32    0.20 
   2   4  12    2.31    0.16 
  -3  -4 -12   33.80    1.11 
   3  -4  12   31.76    0.95 
   3   4  12   33.39    0.99 
  -3   4 -12   31.25    1.02 
   3   4  12   31.03    0.87 
   4  -4  12    0.75    0.11 
  -4  -4 -12    0.89    0.13 
   4   4  12    0.74    0.10 
   4   4  12    0.88    0.09 
   5  -4  12    3.17    0.15 
   5   4  12    3.18    0.14 
   5   4  12    3.09    0.12 
  -6   5  12    8.97    0.31 
  -6   5  12    9.34    0.31 
  -5  -5  12    9.18    0.42 
  -5   5  12    8.33    0.38 
  -4  -5  12    0.83    0.16 
  -4   5  12    0.75    0.14 
  -4   5  12    0.92    0.10 
  -4   5  12    0.73    0.12 
  -3  -5  12   22.36    0.85 
  -3   5  12   21.52    0.81 
   3   5 -12   22.08    0.69 
  -3   5  12   23.20    0.71 
  -3   5  12   23.14    0.82 
   3   5 -12   22.87    0.88 
   2  -5 -12   10.27    0.45 
  -2  -5  12   10.47    0.50 
   2   5 -12   10.43    0.51 
   2   5 -12   10.48    0.42 
  -2   5  12   10.81    0.44 
  -2   5  12   10.50    0.46 
   2   5 -12    9.98    0.42 
  -2   5  12    9.83    0.46 
   1  -5 -12   10.18    0.46 
  -1  -5  12    9.70    0.46 
   1   5 -12   11.12    0.44 
  -1   5  12   10.70    0.44 
  -1   5  12   10.24    0.38 
   1   5 -12   10.56    0.50 
  -1   5  12   10.06    0.48 
   0  -5 -12    4.37    0.29 
   0  -5  12    4.40    0.26 
   0   5 -12    4.73    0.30 
   0   5 -12    4.42    0.23 
   0   5  12    4.32    0.21 
   0   5  12    4.37    0.24 
   1  -5  12    9.86    0.46 
  -1  -5 -12   10.03    0.49 
  -1   5 -12    8.95    0.41 
   1   5  12    9.99    0.38 
  -1   5 -12   10.15    0.47 
   1   5  12    9.92    0.34 
  -2  -5 -12    2.84    0.26 
   2  -5  12    3.13    0.20 
   2   5  12    3.48    0.20 
   2   5  12    3.54    0.17 
  -2   5 -12    3.14    0.24 
  -3  -5 -12    9.23    0.48 
   3  -5  12    9.28    0.37 
   3   5  12    8.86    0.31 
   3   5  12    9.72    0.36 
  -4  -5 -12    2.12    0.19 
   4  -5  12    1.92    0.15 
   4   5  12    1.88    0.13 
   4   5  12    1.93    0.12 
   5  -5  12    0.64    0.08 
   5   5  12    0.46    0.06 
   5   5  12    0.64    0.06 
  -5  -6  12    0.12    0.11 
  -5   6  12    0.37    0.09 
  -4  -6  12    0.25    0.11 
  -4   6  12    0.03    0.05 
  -4   6  12    0.06    0.04 
  -4   6  12    0.09    0.05 
  -3  -6  12   13.27    0.59 
   3   6 -12   12.55    0.45 
  -3   6  12   12.20    0.55 
  -3   6  12   13.38    0.47 
  -3   6  12   11.95    0.54 
   3   6 -12   13.62    0.62 
  -3   6  12   13.35    0.53 
   2  -6 -12   60.78    1.71 
  -2  -6  12   53.63    1.97 
   2   6 -12   60.15    1.60 
   2   6 -12   62.36    1.84 
   2   6 -12   64.15    1.67 
  -2   6  12   58.52    1.75 
  -2   6  12   59.64    1.70 
  -2   6  12   58.83    1.61 
   1  -6 -12    1.19    0.14 
  -1  -6  12    0.63    0.18 
  -1  -6  12    0.82    0.16 
  -1   6  12    0.96    0.13 
   1   6 -12    1.07    0.13 
  -1   6  12    1.01    0.17 
   1   6 -12    1.18    0.16 
   1   6 -12    0.91    0.11 
   0  -6 -12    0.39    0.10 
   0  -6  12    0.56    0.11 
   0  -6  12    0.77    0.18 
   0   6 -12    0.59    0.09 
   0   6 -12    0.54    0.13 
   0   6  12    0.53    0.10 
   1  -6  12   20.81    0.72 
   1   6  12   21.29    0.64 
  -1   6 -12   21.80    0.77 
  -1   6 -12   22.38    0.81 
   1   6  12   22.07    0.68 
  -1   6 -12   21.11    0.67 
   2  -6  12    2.59    0.20 
  -2  -6 -12    2.52    0.24 
   2   6  12    2.48    0.17 
  -2   6 -12    2.90    0.23 
  -2   6 -12    2.47    0.21 
   2   6  12    2.36    0.15 
  -3  -6 -12    0.48    0.12 
   3  -6  12    0.52    0.10 
   3   6  12    0.39    0.07 
   3   6  12    0.30    0.07 
   4  -6  12    4.87    0.23 
  -4  -6 -12    4.74    0.29 
   4   6  12    4.62    0.21 
   4   6  12    5.31    0.22 
  -5   7  12    1.46    0.13 
  -5   7  12    1.59    0.20 
  -4  -7  12    0.18    0.14 
  -4   7  12   -0.06    0.04 
  -4   7  12    0.15    0.06 
  -4   7  12   -0.09    0.05 
  -3  -7  12    0.34    0.15 
   3   7 -12    0.28    0.11 
  -3   7  12    0.33    0.10 
  -3   7  12    0.23    0.09 
  -3   7  12    0.31    0.07 
  -3   7  12    0.08    0.11 
   3   7 -12    0.37    0.07 
   2  -7 -12    0.64    0.12 
  -2  -7  12    0.43    0.16 
   2   7 -12    0.46    0.09 
  -2   7  12    0.39    0.08 
  -2   7  12    0.39    0.11 
   2   7 -12    0.32    0.10 
   2   7 -12    0.52    0.09 
  -2   7  12    0.40    0.12 
  -1  -7  12    0.71    0.18 
   1  -7 -12    0.95    0.13 
  -1   7  12    0.93    0.13 
  -1   7  12    1.00    0.12 
  -1   7  12    1.16    0.18 
   1   7 -12    0.86    0.16 
   1   7 -12    0.82    0.12 
   1   7 -12    1.29    0.11 
   0  -7 -12   17.10    0.66 
   0  -7  12   16.93    0.65 
   0   7 -12   17.40    0.58 
   0   7  12   16.67    0.54 
   0   7  12   17.39    0.59 
   0   7 -12   17.56    0.66 
   0   7 -12   17.13    0.53 
   0   7 -12   17.54    0.70 
  -1  -7 -12    0.70    0.16 
   1  -7  12    0.84    0.13 
  -1   7 -12    0.77    0.11 
  -1   7 -12    0.76    0.15 
  -1   7 -12    0.66    0.14 
   1   7  12    0.83    0.11 
  -2  -7 -12    4.27    0.31 
   2  -7  12    4.41    0.25 
   2   7  12    3.93    0.21 
  -2   7 -12    4.17    0.28 
  -2   7 -12    4.20    0.27 
   2   7  12    4.05    0.20 
   3  -7  12    3.28    0.23 
  -3  -7 -12    3.82    0.29 
   3   7  12    3.57    0.18 
   3   7  12    3.55    0.19 
   4  -7  12    1.20    0.15 
  -4  -7 -12    1.62    0.16 
   4   7  12    1.38    0.13 
   4   7  12    1.61    0.11 
  -5   8  12    0.55    0.08 
  -5   8  12    0.45    0.08 
  -5   8  12    0.44    0.08 
   4   8 -12    0.04    0.04 
  -4   8  12   -0.06    0.05 
  -4   8  12    0.01    0.05 
  -4   8  12    0.10    0.05 
  -3   8  12    5.93    0.48 
  -3   8  12    6.05    0.33 
   3   8 -12    5.16    0.29 
  -3   8  12    5.05    0.36 
  -2   8  12   52.79    1.53 
   2   8 -12   55.63    1.52 
  -2   8  12   53.54    1.48 
   2   8 -12   52.43    1.45 
   1  -8 -12   13.48    0.62 
   1   8 -12   14.21    0.51 
  -1   8  12   13.59    0.48 
   1   8 -12   13.61    0.46 
  -1   8  12   13.95    0.52 
   1   8 -12   14.34    0.63 
  -1   8  12   13.87    0.64 
   0  -8 -12    3.89    0.27 
   0   8  12    3.98    0.23 
   0   8  12    4.08    0.21 
   0   8 -12    3.83    0.29 
   0   8 -12    4.18    0.23 
   0   8 -12    3.81    0.27 
   0   8 -12    4.17    0.19 
  -1  -8 -12    0.64    0.14 
  -1   8 -12    0.85    0.16 
  -1   8 -12    0.79    0.15 
   1   8  12    0.70    0.10 
  -1   8 -12    0.75    0.11 
   1   8  12    0.82    0.11 
  -1   8 -12    0.94    0.09 
  -2  -8 -12    1.35    0.19 
  -2   8 -12    1.24    0.12 
  -2   8 -12    1.28    0.17 
   2   8  12    1.47    0.16 
   2   8  12    1.18    0.13 
  -3  -8 -12    0.74    0.18 
   3   8  12    0.71    0.09 
   3   8  12    0.65    0.09 
  -4  -8 -12    0.17    0.06 
   4   8  12    0.15    0.05 
   4   8  12    0.15    0.04 
  -5   9  12    1.43    0.10 
  -5   9  12    1.28    0.11 
  -5   9  12    1.13    0.10 
   4   9 -12    0.02    0.03 
  -4   9  12    0.01    0.05 
  -4   9  12    0.06    0.06 
  -4   9  12    0.12    0.05 
  -4   9  12    0.00    0.05 
  -3   9  12    0.74    0.25 
  -3   9  12    0.80    0.14 
   3   9 -12    0.73    0.09 
  -3   9  12    0.90    0.11 
  -3   9  12    0.80    0.13 
  -2   9  12   27.89    0.93 
  -2   9  12   27.78    1.00 
   2   9 -12   27.75    0.83 
   2   9 -12   28.31    0.88 
  -2   9  12   28.49    0.89 
  -2   9  12   28.29    0.85 
   2   9 -12   25.58    0.99 
   1  -9 -12   21.46    0.76 
   1   9 -12   22.99    0.87 
  -1   9  12   22.67    0.74 
   1   9 -12   23.14    0.69 
  -1   9  12   22.65    0.71 
   1   9 -12   23.84    0.75 
   0  -9 -12   80.02    2.21 
   0   9 -12   77.23    2.24 
   0   9 -12   77.75    2.03 
   0   9 -12   78.82    2.19 
   0   9  12   78.80    2.06 
   0   9 -12   79.96    2.10 
   0   9  12   78.77    2.09 
  -1  -9 -12   13.47    0.59 
  -1   9 -12   13.89    0.57 
  -1   9 -12   13.10    0.57 
   1   9  12   13.66    0.47 
  -1   9 -12   13.70    0.48 
  -1   9 -12   13.41    0.42 
   1   9  12   13.10    0.45 
  -2  -9 -12    0.02    0.07 
  -2   9 -12   -0.06    0.05 
  -2   9 -12    0.10    0.08 
   2   9  12    0.09    0.04 
   2   9  12   -0.02    0.04 
  -2   9 -12   -0.06    0.08 
  -3  -9 -12    1.03    0.15 
   3   9  12    0.96    0.10 
   3   9  12    0.99    0.10 
  -4  -9 -12    5.93    0.31 
   4   9  12    5.88    0.22 
  -5  10  12    0.47    0.06 
  -5  10  12    0.50    0.08 
  -4  10  12    0.88    0.10 
  -4  10  12    0.89    0.10 
   4  10 -12    0.90    0.09 
  -4  10  12    0.93    0.13 
  -4  10  12    0.90    0.11 
  -3  10  12    0.26    0.08 
  -3  10  12    0.10    0.14 
  -3  10  12    0.18    0.06 
  -3  10  12    0.21    0.07 
   3  10 -12    0.22    0.06 
  -3  10  12    0.21    0.07 
  -2  10  12    3.83    0.27 
   2  10 -12    3.77    0.24 
   2  10 -12    4.10    0.31 
  -2  10  12    3.73    0.31 
  -2  10  12    4.04    0.30 
   1 -10 -12    1.91    0.18 
   1  10 -12    2.30    0.18 
  -1  10  12    2.15    0.17 
  -1  10  12    2.16    0.21 
   1  10 -12    2.32    0.15 
  -1  10  12    1.96    0.25 
  -1  10  12    2.25    0.18 
   1  10 -12    2.06    0.22 
   0 -10 -12    3.29    0.24 
   0  10  12    3.18    0.20 
   0  10 -12    3.58    0.26 
   0  10 -12    3.28    0.18 
   0  10 -12    3.87    0.23 
   0  10  12    3.54    0.25 
   0  10 -12    3.47    0.27 
   0  10  12    3.37    0.20 
  -1 -10 -12    0.33    0.10 
  -1  10 -12    0.15    0.10 
   1  10  12    0.25    0.07 
  -1  10 -12    0.20    0.09 
  -1  10 -12    0.22    0.06 
  -2 -10 -12    0.90    0.17 
   2  10  12    1.11    0.11 
  -2  10 -12    0.90    0.15 
  -2  10 -12    0.99    0.11 
   2  10  12    1.00    0.11 
  -2  10 -12    1.10    0.10 
  -3 -10 -12    0.23    0.09 
  -4 -10 -12    0.51    0.09 
   4  10  12    0.67    0.07 
  -5  11  12    1.69    0.10 
   4  11 -12    0.26    0.05 
  -4  11  12    0.52    0.12 
  -4  11  12    0.35    0.07 
  -4  11  12    0.32    0.10 
  -3  11  12    0.94    0.15 
  -3  11  12    1.13    0.12 
   3  11 -12    0.93    0.10 
  -3  11  12    0.75    0.11 
  -2  11  12    0.92    0.12 
  -2  11  12    0.95    0.15 
   2  11 -12    1.17    0.13 
  -2  11  12    1.20    0.12 
  -2  11  12    1.21    0.20 
   2  11 -12    1.05    0.10 
  -1  11  12   12.88    0.64 
   1  11 -12   12.74    0.50 
  -1  11  12   12.78    0.56 
   1  11 -12   12.83    0.59 
  -1  11  12   12.51    0.55 
   0 -11 -12    4.38    0.28 
   0  11  12    4.84    0.30 
   0  11 -12    4.20    0.31 
   0  11 -12    4.40    0.31 
   0  11 -12    4.44    0.30 
  -1 -11 -12    5.67    0.34 
  -1  11 -12    5.59    0.33 
   1  11  12    5.82    0.29 
  -1  11 -12    5.57    0.23 
  -1  11 -12    5.80    0.27 
   1  11  12    5.79    0.26 
  -2 -11 -12    0.36    0.13 
  -2  11 -12    0.45    0.08 
  -2  11 -12    0.43    0.07 
   2  11  12    0.26    0.07 
  -2  11 -12    0.27    0.09 
  -3 -11 -12    1.49    0.16 
   3  11  12    1.48    0.12 
  -4 -11 -12    0.06    0.04 
   4  11  12   -0.01    0.03 
  -4  12  12    0.37    0.07 
  -4  12  12    0.26    0.07 
  -4  12  12    0.26    0.06 
   4  12 -12    0.28    0.05 
   3  12 -12    1.19    0.11 
  -3  12  12    1.46    0.13 
  -3  12  12    1.18    0.12 
  -3  12  12    1.20    0.15 
  -2  12  12    0.95    0.15 
   2  12 -12    1.23    0.11 
  -2  12  12    0.92    0.13 
  -2  12  12    0.88    0.18 
   2  12 -12    1.23    0.13 
  -2  12  12    1.17    0.12 
   1  12 -12   41.14    1.20 
   1  12 -12   41.88    1.15 
  -1  12  12   41.08    1.18 
  -1  12  12   41.58    1.49 
  -1  12  12   42.12    1.26 
   0 -12 -12    3.35    0.23 
   0  12 -12    3.05    0.25 
   0  12 -12    3.31    0.21 
   0  12 -12    3.39    0.25 
   0  12 -12    3.32    0.17 
   0  12  12    3.26    0.23 
   0  12  12    3.09    0.20 
  -1  12 -12    0.51    0.07 
  -1  12 -12    0.45    0.11 
  -1  12 -12    0.43    0.08 
   1  12  12    0.58    0.09 
  -2 -12 -12    0.10    0.06 
  -2  12 -12    0.05    0.04 
   2  12  12    0.09    0.05 
  -2  12 -12    0.03    0.06 
  -2  12 -12    0.03    0.04 
  -3 -12 -12    0.09    0.06 
   3  12  12    0.06    0.04 
  -4  13  12    2.49    0.15 
  -4  13  12    2.60    0.14 
   4  13 -12    2.59    0.13 
  -4  13  12    2.41    0.13 
  -3  13  12    1.23    0.14 
  -3  13  12    1.34    0.11 
   3  13 -12    1.28    0.11 
  -3  13  12    1.41    0.13 
   2  13 -12    2.44    0.17 
   2  13 -12    2.52    0.16 
  -2  13  12    2.51    0.18 
  -2  13  12    2.44    0.20 
   1  13 -12    2.60    0.16 
  -1  13  12    3.13    0.23 
   1  13 -12    2.65    0.19 
  -1  13  12    2.94    0.19 
   0  13 -12    0.04    0.04 
   0  13  12    0.13    0.07 
   0  13 -12    0.09    0.06 
   0  13  12    0.11    0.06 
  -1 -13 -12    2.27    0.20 
  -1  13 -12    2.22    0.13 
   1  13  12    2.20    0.16 
  -1  13 -12    1.86    0.15 
  -1  13 -12    2.39    0.20 
  -2 -13 -12    0.01    0.05 
  -2  13 -12    0.06    0.04 
  -2  13 -12    0.03    0.04 
  -2  13 -12    0.01    0.05 
   2  13  12    0.02    0.05 
  -3 -13 -12    1.51    0.14 
   3  13  12    1.11    0.10 
  -4  14  12    0.05    0.04 
  -4  14  12    0.01    0.03 
  -4  14  12    0.04    0.04 
   3  14 -12    4.50    0.20 
  -3  14  12    4.62    0.22 
  -3  14  12    4.05    0.23 
  -3  14  12    4.49    0.19 
  -2  14  12    0.34    0.07 
  -2  14  12    0.26    0.08 
   2  14 -12    0.29    0.06 
   2  14 -12    0.33    0.08 
  -1  14  12    8.00    0.37 
   1  14 -12    8.47    0.35 
   1  14 -12    8.44    0.32 
  -1  14  12    8.33    0.34 
   0  14 -12    5.52    0.23 
   0  14  12    5.44    0.26 
   0  14 -12    5.40    0.27 
   0  14  12    5.18    0.26 
  -1 -14 -12    1.28    0.14 
  -1  14 -12    1.30    0.12 
   1  14  12    1.21    0.12 
  -1  14 -12    1.24    0.15 
  -1  14 -12    1.51    0.14 
  -2 -14 -12    4.26    0.24 
  -2  14 -12    4.63    0.25 
   2  14  12    4.39    0.20 
  -2  14 -12    4.28    0.19 
  -2  14 -12    4.47    0.17 
  -3 -14 -12    0.38    0.08 
   3  14  12    0.30    0.05 
   3  15 -12    0.14    0.04 
  -3  15  12    0.18    0.05 
  -3  15  12    0.19    0.06 
  -3  15  12    0.20    0.05 
  -2  15  12    7.99    0.39 
  -2  15  12    7.94    0.47 
   2  15 -12    7.90    0.30 
  -1  15  12    1.31    0.14 
  -1  15  12    1.32    0.13 
   1  15 -12    1.59    0.17 
   1  15 -12    1.52    0.13 
   0  15  12    2.59    0.17 
   0  15  12    2.53    0.17 
   0  15 -12    2.67    0.17 
   0  15 -12    2.91    0.18 
   1  15  12    0.12    0.06 
  -1  15 -12    0.14    0.04 
  -1  15 -12    0.09    0.05 
  -2 -15 -12    0.09    0.07 
   2  15  12    0.05    0.04 
  -2  15 -12    0.09    0.06 
  -2  15 -12   -0.03    0.03 
   3  16 -12    0.12    0.04 
  -3  16  12    0.13    0.05 
  -3  16  12    0.06    0.04 
   2  16 -12    0.32    0.06 
   2  16 -12    0.35    0.06 
  -2  16  12    0.29    0.07 
  -2  16  12    0.34    0.07 
  -1  16  12    1.77    0.13 
   1  16 -12    1.82    0.14 
   1  16 -12    1.63    0.11 
  -1  16  12    1.72    0.14 
   0  16 -12   13.91    0.43 
   0  16  12   14.60    0.47 
   0  16 -12   13.98    0.46 
   0  16  12   14.31    0.50 
  -1  16 -12    0.93    0.09 
   1  16  12    0.99    0.10 
  -1  16 -12    0.76    0.07 
  -2  16 -12    4.25    0.16 
   2  16  12    4.47    0.18 
  -2  17  12   16.46    0.51 
  -2  17  12   16.50    0.49 
   1  17 -12    1.94    0.11 
   1  17 -12    2.02    0.13 
  -1  17  12    2.15    0.14 
  -1  17  12    1.97    0.13 
   0  17 -12    9.44    0.31 
   0  17  12   10.00    0.34 
   0  17 -12    9.81    0.34 
  -1  17 -12    4.20    0.17 
  -1  17 -12    3.96    0.15 
   1  17  12    4.13    0.18 
  -6   0  13    0.07    0.06 
  -5   0  13    0.39    0.11 
  -4   0  13    0.07    0.07 
  -4   0  13    0.04    0.06 
   3   0 -13    2.68    0.23 
  -3   0  13    2.35    0.25 
  -2   0  13   -0.03    0.06 
   2   0 -13    0.01    0.06 
   1   0 -13    2.58    0.22 
  -1   0  13    2.54    0.22 
   0   0 -13    0.02    0.04 
  -1   0 -13    0.10    0.08 
   1   0  13    0.03    0.06 
  -2   0 -13   -0.06    0.04 
   2   0  13    0.03    0.06 
   3   0  13    4.95    0.25 
  -3   0 -13    5.42    0.32 
  -4   0 -13   -0.08    0.06 
   4   0  13    0.08    0.05 
  -6  -1  13    2.65    0.15 
  -6   1  13    2.71    0.19 
  -5  -1  13    3.21    0.24 
  -5   1  13    3.30    0.25 
  -4  -1  13    5.67    0.36 
  -4  -1  13    5.84    0.28 
  -4   1  13    6.30    0.37 
  -4   1  13    6.00    0.28 
  -3  -1  13    2.73    0.25 
   3  -1 -13    2.83    0.24 
  -3   1  13    2.65    0.26 
   3   1 -13    2.94    0.25 
  -2  -1  13    0.93    0.16 
   2  -1 -13    0.95    0.13 
  -2   1  13    0.68    0.14 
   2   1 -13    0.90    0.17 
   1  -1 -13    4.18    0.28 
  -1  -1  13    4.26    0.27 
  -1   1  13    3.95    0.27 
   1   1 -13    4.15    0.28 
   0  -1 -13    4.50    0.30 
   0  -1  13    4.48    0.26 
   0   1 -13    4.54    0.30 
   0   1  13    4.34    0.25 
   1  -1  13   11.16    0.44 
   1   1  13   11.32    0.44 
   2  -1  13   29.06    0.88 
  -2  -1 -13   29.06    1.01 
  -2   1 -13   28.85    0.99 
   2   1  13   29.04    0.88 
   3  -1  13    9.41    0.38 
  -3  -1 -13   10.06    0.47 
  -3   1 -13   10.01    0.46 
   3   1  13    9.84    0.38 
   3   1  13    9.48    0.31 
  -4  -1 -13    1.31    0.14 
   4  -1  13    1.31    0.12 
   4   1  13    1.09    0.10 
   4   1  13    1.24    0.12 
  -5   2  13    7.87    0.38 
  -4  -2  13    0.15    0.07 
  -4   2  13   -0.11    0.05 
  -4   2  13    0.02    0.05 
   3  -2 -13   24.65    0.88 
  -3  -2  13   25.37    0.91 
  -3   2  13   25.56    0.90 
   3   2 -13   24.28    0.92 
   2  -2 -13   10.65    0.49 
  -2  -2  13   10.34    0.49 
  -2   2  13   10.35    0.48 
  -1  -2  13    0.22    0.07 
   1  -2 -13   -0.01    0.05 
   1   2 -13    0.14    0.08 
  -1   2  13    0.07    0.05 
   0  -2 -13    2.34    0.21 
   0  -2  13    2.80    0.20 
   0   2 -13    2.26    0.21 
   0   2  13    2.51    0.19 
   1  -2  13   17.24    0.59 
  -1  -2 -13   16.42    0.74 
   1   2  13   17.40    0.59 
  -2  -2 -13   38.06    1.26 
   2  -2  13   40.45    1.14 
  -2   2 -13   39.51    1.25 
   2   2  13   41.09    1.14 
   2   2  13   37.38    1.04 
   3  -2  13    0.14    0.06 
  -3  -2 -13    0.17    0.08 
   3   2  13    0.09    0.06 
  -3   2 -13    0.14    0.08 
   3   2  13    0.21    0.06 
   4  -2  13   11.99    0.44 
  -4  -2 -13   11.60    0.47 
   4   2  13   11.52    0.40 
   4   2  13   12.26    0.35 
  -5  -3  13    0.46    0.11 
  -5   3  13    0.44    0.11 
  -4  -3  13    1.09    0.17 
  -4   3  13    1.26    0.14 
  -4   3  13    1.39    0.18 
  -3  -3  13    0.67    0.15 
   3  -3 -13    0.66    0.13 
   3   3 -13    0.76    0.17 
  -3   3  13    0.59    0.13 
  -2  -3  13    9.26    0.46 
   2  -3 -13    9.35    0.47 
  -2   3  13    9.68    0.45 
   2   3 -13    8.95    0.47 
   1  -3 -13   11.34    0.51 
  -1  -3  13   11.65    0.51 
  -1   3  13   11.63    0.49 
   1   3 -13   11.10    0.53 
   0  -3 -13    0.12    0.08 
   0  -3  13    0.08    0.06 
   0   3  13    0.06    0.06 
   0   3 -13    0.18    0.08 
  -1  -3 -13   11.77    0.54 
   1  -3  13   11.01    0.44 
   1   3  13   11.39    0.43 
  -1   3 -13   10.83    0.51 
   1   3  13   10.64    0.37 
  -2  -3 -13    4.34    0.31 
   2  -3  13    4.43    0.24 
  -2   3 -13    4.45    0.30 
   2   3  13    4.51    0.24 
   2   3  13    4.50    0.19 
   3  -3  13   14.54    0.51 
  -3  -3 -13   14.44    0.61 
  -3   3 -13   14.51    0.57 
   3   3  13   14.15    0.44 
   3   3  13   15.37    0.51 
   4  -3  13    0.50    0.08 
  -4  -3 -13    0.52    0.10 
   4   3  13    0.54    0.07 
   4   3  13    0.65    0.10 
  -5  -4  13    3.57    0.24 
  -5   4  13    3.37    0.23 
  -4  -4  13    0.82    0.14 
  -4   4  13    0.86    0.15 
  -4   4  13    1.09    0.13 
   3  -4 -13   12.99    0.54 
  -3  -4  13   13.00    0.59 
  -3   4  13   14.03    0.58 
  -3   4  13   13.78    0.52 
   3   4 -13   13.06    0.61 
   2  -4 -13    6.53    0.52 
  -2  -4  13    6.09    0.37 
   2   4 -13    6.13    0.39 
  -2   4  13    6.08    0.35 
  -2   4  13    6.44    0.29 
   1  -4 -13    0.12    0.06 
  -1  -4  13    0.01    0.07 
  -1  -4  13    0.30    0.17 
  -1   4  13    0.08    0.07 
   1   4 -13    0.13    0.05 
  -1   4  13    0.06    0.08 
   1   4 -13    0.05    0.05 
   0  -4  13    0.35    0.22 
   0  -4 -13    0.29    0.09 
   0   4 -13    0.18    0.07 
   0   4  13    0.23    0.08 
   0   4 -13    0.32    0.11 
   1  -4  13    0.03    0.06 
  -1  -4 -13    0.09    0.08 
  -1   4 -13    0.13    0.08 
   1   4  13    0.17    0.06 
   1   4  13    0.24    0.06 
  -1   4 -13    0.00    0.08 
  -2  -4 -13    5.67    0.36 
   2  -4  13    5.82    0.29 
  -2   4 -13    5.60    0.33 
   2   4  13    5.41    0.23 
   2   4  13    5.95    0.28 
   3  -4  13    0.81    0.12 
  -3  -4 -13    1.11    0.16 
   3   4  13    0.93    0.10 
  -3   4 -13    0.86    0.14 
   3   4  13    0.96    0.12 
  -4  -4 -13    0.59    0.11 
   4  -4  13    0.51    0.08 
   4   4  13    0.59    0.07 
   4   4  13    0.44    0.07 
  -5  -5  13    0.23    0.09 
  -4  -5  13    0.15    0.09 
  -4   5  13    0.13    0.06 
  -4   5  13    0.23    0.07 
  -4   5  13    0.11    0.08 
  -3  -5  13    5.71    0.37 
  -3   5  13    5.64    0.30 
   3   5 -13    5.60    0.26 
   3   5 -13    5.91    0.38 
  -3   5  13    5.82    0.35 
   2  -5 -13   10.11    0.46 
  -2  -5  13    9.88    0.48 
  -2   5  13    9.78    0.47 
  -2   5  13   10.47    0.47 
  -2   5  13    9.58    0.37 
   2   5 -13   10.17    0.52 
   1  -5 -13    0.32    0.09 
  -1  -5  13    0.22    0.09 
   1   5 -13    0.29    0.10 
  -1   5  13    0.14    0.07 
   1   5 -13    0.11    0.06 
  -1   5  13    0.11    0.07 
   0  -5  13    1.34    0.16 
   0   5  13    0.98    0.12 
   0   5  13    1.16    0.13 
   0   5 -13    1.52    0.22 
   0   5 -13    1.08    0.12 
  -1  -5 -13   57.07    1.71 
   1  -5  13   56.76    1.59 
   1   5  13   57.78    1.56 
  -1   5 -13   56.13    1.52 
   1   5  13   56.44    1.49 
  -1   5 -13   55.64    1.68 
  -2  -5 -13    6.06    0.38 
   2  -5  13    6.80    0.32 
   2   5  13    6.47    0.26 
   2   5  13    7.05    0.30 
  -2   5 -13    6.33    0.36 
   3  -5  13    6.52    0.30 
  -3  -5 -13    6.00    0.36 
   3   5  13    6.55    0.28 
   3   5  13    6.78    0.25 
   4  -5  13    5.69    0.25 
  -4  -5 -13    5.96    0.31 
   4   5  13    5.67    0.20 
  -5  -6  13   24.88    0.80 
  -5   6  13   26.53    0.79 
  -4  -6  13    0.42    0.13 
  -4   6  13    0.12    0.08 
  -4   6  13    0.34    0.07 
  -4   6  13    0.33    0.08 
  -3  -6  13    4.39    0.34 
  -3   6  13    5.55    0.25 
   3   6 -13    5.16    0.23 
   3   6 -13    4.96    0.35 
  -2  -6  13    4.66    0.31 
   2  -6 -13    4.05    0.27 
   2   6 -13    4.54    0.25 
   2   6 -13    3.83    0.20 
   2   6 -13    4.14    0.32 
  -2   6  13    4.21    0.22 
  -2   6  13    3.94    0.27 
  -1  -6  13    0.32    0.11 
   1  -6 -13    0.39    0.09 
  -1   6  13    0.34    0.09 
   1   6 -13    0.23    0.07 
   1   6 -13    0.33    0.10 
  -1   6  13    0.40    0.08 
   0  -6 -13    6.37    0.36 
   0  -6  13    6.41    0.35 
   0   6  13    6.20    0.27 
   0   6  13    6.91    0.32 
   0   6 -13    6.36    0.38 
   0   6 -13    6.72    0.30 
   1  -6  13   24.13    0.80 
  -1  -6 -13   23.87    0.89 
  -1   6 -13   24.08    0.87 
   1   6  13   24.36    0.71 
   1   6  13   24.13    0.76 
  -1   6 -13   24.76    0.74 
  -2  -6 -13    0.16    0.09 
   2  -6  13    0.16    0.06 
   2   6  13    0.10    0.05 
  -2   6 -13    0.13    0.08 
   3  -6  13    1.92    0.16 
  -3  -6 -13    2.18    0.31 
   3   6  13    1.57    0.12 
   3   6  13    1.57    0.14 
  -4  -6 -13    6.67    0.33 
   4   6  13    6.85    0.26 
   4   6  13    7.17    0.24 
  -5   7  13    0.23    0.06 
  -5   7  13    0.23    0.06 
  -4  -7  13    1.58    0.21 
  -4   7  13    1.47    0.17 
  -4   7  13    1.60    0.13 
  -4   7  13    1.56    0.15 
  -3  -7  13    5.78    0.37 
   3   7 -13    6.48    0.40 
  -3   7  13    6.42    0.28 
   3   7 -13    5.86    0.26 
  -3   7  13    5.52    0.32 
  -3   7  13    5.68    0.32 
  -2  -7  13   23.51    0.88 
   2  -7 -13   22.82    0.79 
  -2   7  13   24.65    0.74 
   2   7 -13   25.05    0.93 
   2   7 -13   23.51    0.72 
  -2   7  13   23.83    0.82 
   2   7 -13   25.26    0.79 
  -2   7  13   23.57    0.88 
   1  -7 -13   12.52    0.52 
  -1  -7  13   12.18    0.54 
   1   7 -13   12.14    0.58 
  -1   7  13   12.23    0.50 
  -1   7  13   12.18    0.44 
   1   7 -13   12.42    0.47 
   1   7 -13   12.36    0.42 
   0  -7 -13   20.58    0.76 
   0  -7  13   20.40    0.74 
   0   7  13   21.01    0.70 
   0   7 -13   21.30    0.80 
   0   7  13   20.17    0.64 
   0   7 -13   20.56    0.67 
  -1  -7 -13   11.27    0.53 
   1  -7  13   10.69    0.46 
   1   7  13   10.94    0.38 
   1   7  13   10.33    0.41 
  -1   7 -13   10.87    0.50 
  -1   7 -13   10.67    0.40 
  -2  -7 -13    1.45    0.19 
   2  -7  13    1.05    0.16 
  -2   7 -13    1.39    0.17 
   2   7  13    1.28    0.11 
   2   7  13    1.49    0.13 
   3  -7  13    2.26    0.19 
  -3  -7 -13    2.37    0.21 
   3   7  13    2.12    0.14 
   3   7  13    2.39    0.15 
  -4  -7 -13    0.48    0.14 
   4  -7  13    0.37    0.09 
   4   7  13    0.30    0.05 
   4   7  13    0.25    0.05 
  -5   8  13    0.33    0.06 
  -5   8  13    0.33    0.06 
  -4   8  13    0.73    0.11 
  -4   8  13    0.52    0.10 
  -4   8  13    0.72    0.11 
  -3   8  13    0.34    0.09 
  -3   8  13    0.38    0.09 
   3   8 -13    0.28    0.07 
  -3   8  13    0.47    0.11 
  -2   8  13    3.39    0.24 
  -2   8  13    3.56    0.21 
   2   8 -13    3.46    0.29 
  -2   8  13    3.67    0.26 
   2   8 -13    3.94    0.23 
  -2   8  13    3.93    0.32 
   1  -8 -13    2.44    0.20 
   1   8 -13    2.44    0.24 
  -1   8  13    2.41    0.20 
  -1   8  13    3.00    0.18 
   1   8 -13    2.56    0.16 
   1   8 -13    2.87    0.20 
   0  -8 -13   20.61    0.76 
   0   8  13   20.78    0.64 
   0   8  13   20.79    0.69 
   0   8 -13   21.12    0.67 
   0   8 -13   19.88    0.79 
  -1  -8 -13    1.09    0.16 
   1   8  13    0.80    0.12 
  -1   8 -13    0.95    0.16 
  -1   8 -13    1.20    0.11 
   1   8  13    0.74    0.10 
  -2  -8 -13    0.08    0.07 
   2   8  13    0.22    0.05 
   2   8  13   -0.03    0.04 
  -3  -8 -13    0.02    0.06 
   3   8  13    0.08    0.04 
   3   8  13   -0.04    0.04 
  -4  -8 -13   13.51    0.50 
   4   8  13   13.81    0.40 
  -5   9  13    0.00    0.03 
  -4   9  13    0.91    0.11 
  -4   9  13    0.97    0.10 
  -4   9  13    0.97    0.12 
  -4   9  13    0.90    0.11 
  -3   9  13    9.38    0.43 
   3   9 -13    9.16    0.35 
  -3   9  13    9.63    0.39 
  -3   9  13    9.74    0.38 
   2   9 -13    0.24    0.07 
  -2   9  13    0.29    0.09 
   2   9 -13    0.25    0.10 
   2   9 -13    0.18    0.07 
  -2   9  13    0.18    0.08 
  -2   9  13    0.28    0.07 
  -2   9  13    0.50    0.13 
   1  -9 -13    3.40    0.24 
  -1   9  13    3.12    0.19 
  -1   9  13    3.37    0.22 
   1   9 -13    3.22    0.27 
   1   9 -13    3.30    0.17 
   1   9 -13    3.35    0.22 
   0  -9 -13    0.07    0.06 
   0   9  13    0.08    0.05 
   0   9 -13    0.04    0.04 
   0   9 -13    0.05    0.05 
   0   9  13   -0.05    0.05 
   0   9 -13    0.09    0.07 
  -1  -9 -13    0.84    0.16 
   1   9  13    0.88    0.11 
   1   9  13    0.83    0.13 
  -1   9 -13    0.75    0.15 
  -1   9 -13    0.79    0.10 
  -1   9 -13    0.82    0.14 
   1   9  13    0.84    0.12 
  -2  -9 -13    0.00    0.05 
  -2   9 -13    0.09    0.07 
  -2   9 -13    0.23    0.11 
   2   9  13    0.06    0.04 
   2   9  13    0.03    0.04 
  -3  -9 -13    1.49    0.16 
   3   9  13    1.43    0.11 
  -4  -9 -13    9.72    0.39 
   4   9  13   10.39    0.37 
  -4  10  13    0.30    0.08 
  -4  10  13    0.29    0.05 
  -4  10  13    0.23    0.06 
   3  10 -13    0.09    0.05 
  -3  10  13    0.04    0.05 
  -3  10  13    0.03    0.05 
  -3  10  13    0.06    0.07 
  -3  10  13    0.14    0.06 
   2  10 -13    1.82    0.16 
  -2  10  13    1.70    0.18 
  -2  10  13    2.09    0.25 
   2  10 -13    1.91    0.21 
   2  10 -13    1.56    0.13 
  -2  10  13    2.02    0.16 
  -2  10  13    1.80    0.14 
  -2  10  13    1.73    0.14 
   1 -10 -13   67.29    1.93 
  -1  10  13   70.45    1.89 
   1  10 -13   73.28    1.93 
   1  10 -13   73.16    2.09 
  -1  10  13   71.73    1.89 
   1  10 -13   70.21    1.85 
  -1  10  13   71.52    1.99 
   0 -10 -13   36.42    1.14 
   0  10  13   37.80    1.14 
   0  10 -13   36.62    1.07 
   0  10  13   36.04    1.04 
   0  10 -13   35.56    1.00 
   0  10 -13   37.40    1.21 
   0  10  13   37.35    1.05 
  -1 -10 -13    0.58    0.14 
  -1  10 -13    0.68    0.08 
  -1  10 -13    0.64    0.14 
  -1  10 -13    0.48    0.13 
   1  10  13    0.65    0.09 
  -1  10 -13    0.70    0.10 
   1  10  13    0.53    0.11 
  -2 -10 -13    2.56    0.22 
  -2  10 -13    3.01    0.19 
   2  10  13    2.57    0.16 
  -3 -10 -13    0.47    0.10 
   3  10  13    0.30    0.06 
  -4  11  13    8.09    0.29 
  -4  11  13    8.27    0.30 
  -4  11  13    8.41    0.33 
  -3  11  13    0.26    0.07 
  -3  11  13    0.16    0.06 
  -3  11  13    0.23    0.08 
   3  11 -13    0.16    0.05 
  -2  11  13    8.89    0.41 
   2  11 -13    8.45    0.33 
   2  11 -13    8.50    0.37 
  -2  11  13    8.41    0.35 
  -1  11  13    0.67    0.10 
   1  11 -13    0.71    0.12 
   1  11 -13    1.00    0.09 
   1  11 -13    0.72    0.15 
  -1  11  13    0.59    0.12 
   0 -11 -13   20.01    0.75 
   0  11  13   19.69    0.63 
   0  11 -13   18.84    0.74 
   0  11 -13   19.65    0.64 
   0  11  13   20.09    0.69 
   0  11 -13   19.35    0.59 
  -1 -11 -13    2.90    0.23 
  -1  11 -13    2.49    0.22 
   1  11  13    2.69    0.17 
  -1  11 -13    2.85    0.17 
  -1  11 -13    2.84    0.15 
  -2 -11 -13    0.13    0.07 
  -2  11 -13    0.38    0.07 
   2  11  13    0.16    0.06 
  -3 -11 -13    1.53    0.17 
   3  11  13    1.70    0.11 
  -4  12  13    0.93    0.09 
  -4  12  13    1.12    0.08 
  -4  12  13    0.91    0.10 
  -3  12  13    1.51    0.15 
   3  12 -13    1.54    0.11 
  -3  12  13    1.53    0.12 
  -3  12  13    1.56    0.16 
  -2  12  13    2.32    0.17 
   2  12 -13    2.28    0.17 
   2  12 -13    2.31    0.15 
  -2  12  13    2.42    0.20 
  -1  12  13   19.40    0.67 
   1  12 -13   18.57    0.58 
   1  12 -13   18.54    0.63 
  -1  12  13   18.82    0.61 
   0 -12 -13    0.12    0.08 
   0  12  13   -0.03    0.07 
   0  12 -13    0.13    0.06 
   0  12 -13    0.05    0.05 
   0  12  13    0.06    0.06 
  -1 -12 -13    1.56    0.16 
  -1  12 -13    1.65    0.12 
   1  12  13    1.41    0.13 
  -1  12 -13    1.58    0.13 
  -2 -12 -13    0.75    0.11 
   2  12  13    0.81    0.10 
  -2  12 -13    0.76    0.09 
  -3 -12 -13    0.00    0.05 
   3  12  13   -0.01    0.04 
  -4  13  13    2.98    0.19 
  -4  13  13    2.53    0.12 
  -4  13  13    2.90    0.13 
  -3  13  13    0.50    0.08 
  -3  13  13    0.60    0.10 
   3  13 -13    0.56    0.07 
  -3  13  13    0.56    0.08 
  -2  13  13    0.72    0.12 
   2  13 -13    0.80    0.11 
  -2  13  13    0.73    0.10 
   1  13 -13    0.14    0.04 
  -1  13  13    0.07    0.05 
  -1  13  13    0.24    0.08 
   1  13 -13    0.04    0.06 
   0  13 -13   10.64    0.37 
   0  13 -13   10.32    0.39 
   0  13  13   10.55    0.39 
   0  13  13   10.60    0.42 
  -1 -13 -13   -0.09    0.05 
   1  13  13    0.11    0.06 
  -1  13 -13   -0.03    0.04 
  -1  13 -13    0.06    0.04 
  -2 -13 -13    0.19    0.07 
  -2  13 -13    0.36    0.08 
   2  13  13    0.24    0.06 
  -3 -13 -13    0.64    0.10 
   3  13  13    0.94    0.08 
  -3  14  13   14.20    0.41 
   3  14 -13   14.18    0.43 
  -3  14  13   14.34    0.45 
  -3  14  13   14.19    0.48 
  -2  14  13    0.04    0.05 
   2  14 -13    0.13    0.04 
   2  14 -13    0.11    0.08 
  -1  14  13   17.94    0.57 
   1  14 -13   17.76    0.54 
   1  14 -13   17.51    0.58 
  -1  14  13   18.65    0.61 
   0  14 -13    0.14    0.06 
   0  14  13    0.16    0.07 
   0  14 -13    0.20    0.05 
   0  14  13    0.18    0.07 
  -1 -14 -13    1.22    0.14 
  -1  14 -13    1.64    0.10 
   1  14  13    1.68    0.14 
  -1  14 -13    1.79    0.12 
  -2 -14 -13    0.07    0.06 
  -2  14 -13    0.10    0.04 
   2  14  13    0.16    0.05 
  -3  15  13    0.22    0.05 
  -3  15  13    0.27    0.08 
   3  15 -13    0.18    0.03 
   2  15 -13    2.58    0.13 
  -2  15  13    2.58    0.17 
   2  15 -13    2.43    0.15 
  -2  15  13    2.61    0.15
[truncated: 51,163 more chars]
